# Supplementary material for: 4′-Cyano­biphenyl-4-yl 7-diethyl­amino-2-oxo-2H-chromene-3-carboxyl­ate
Source: Acta Crystallogr Sect E Struct Rep Online. 2013 Jan 19;69(Pt 2):o266. doi: 10.1107/S1600536813001591 (PMC3569796; doi:10.1107/S1600536813001591)
Supplement: Supplementary file 1 [file e-69-0o266-sup1.cif]

##############################################################################
#                                                                            #
# This CIF contains the data in a paper accepted for publication in          #
# Acta Crystallographica Section E. It conforms to the requirements of       #
# Notes for Authors for Acta Crystallographica Section E, and has been       #
# peer reviewed under the auspices of the IUCr Commission on Journals.       #
#                                                                            #
# Full details of the Crystallographic Information File format               #
# are given in the paper "The Crystallographic Information File (CIF):       #
# a New Standard Archive File for Crystallography" by S. R. Hall, F. H.      #
# Allen and I. D. Brown [Acta Cryst. (1991), A47, 655-685].                  #
#                                                                            #
# The current version of the core CIF dictionary is obtainable from          #
# ftp://ftp.iucr.org/pub/cif_core.dic.                                       #
#                                                                            #
# Software is freely available for graphical display of the structure(s)     #
# in this CIF. For information consult the CIF software page                 #
# http://www.iucr.org/resources/cif/software.                                #
#                                                                            #
# This file may be used for bona fide research purposes within the           #
# scientific community so long as proper attribution is given to the journal # 
# article from which it was obtained.                                        #
#                                                                            #
##############################################################################
data_I
_audit_creation_method     SHELXL-97
_chemical_name_systematic
;
4'-Cyanobiphenyl-4-yl 7-diethylamino-2-oxo-2<i>H</i>-chromene-3-carboxylate
;
_chemical_name_common     ?
_chemical_formula_moiety     'C27 H22 N2 O4'
_chemical_formula_sum     'C27 H22 N2 O4'
_chemical_formula_iupac     'C27 H22 N2 O4'
_chemical_formula_weight     438.47
_chemical_melting_point     541
_symmetry_cell_setting     triclinic
_symmetry_space_group_name_H-M     'P -1'
_symmetry_space_group_name_Hall     '-P 1'
loop_
    _symmetry_equiv_pos_as_xyz
    'x, y, z'
    '-x, -y, -z'
_cell_length_a     9.652(3)
_cell_length_b     10.252(4)
_cell_length_c     11.121(4)
_cell_angle_alpha     87.214(10)
_cell_angle_beta     86.358(10)
_cell_angle_gamma     84.348(11)
_cell_volume     1091.9(6)
_cell_formula_units_Z     2
_cell_measurement_reflns_used     3783
_cell_measurement_theta_min     1.84
_cell_measurement_theta_max     25.00
_cell_measurement_temperature     300(2)
_exptl_crystal_description     prism
_exptl_crystal_colour     colourless
_exptl_crystal_size_max     0.24
_exptl_crystal_size_mid     0.20
_exptl_crystal_size_min     0.18
_exptl_crystal_density_diffrn     1.334
_exptl_crystal_density_meas     ?
_exptl_crystal_density_method     'not measured'
_exptl_crystal_F_000     460
_exptl_absorpt_coefficient_mu     0.090
_exptl_absorpt_correction_type     multi-scan
_exptl_absorpt_process_details     '(SADABS; Bruker, 2001)'
_exptl_absorpt_correction_T_min     0.979
_exptl_absorpt_correction_T_max     0.984
_exptl_special_details
;
^1^H NMR (400Mz, TMS): \d 8.36(s, 1H), 7.44--7.65(m, 6H), 7.12--7.08(m, 3H),
6.34(m, 2H), 3.38(m, 4H), 1.10(m, 6H); Elemental analysis calculated for
C~27~H~22~N~2~O~4~, C, 73.96; H, 5.06; N, 6.39; found C, 74.20; H, 5.32; N,
6.33.
;
_diffrn_ambient_temperature     300(2)
_diffrn_radiation_type     MoK\a
_diffrn_radiation_wavelength     0.71073
_diffrn_radiation_source     'fine-focus sealed tube'
_diffrn_radiation_monochromator     graphite
_diffrn_measurement_device_type     'Bruker SMART CCD'
_diffrn_measurement_method     '\w and \f scans'
_diffrn_detector_area_resol_mean     ?
_diffrn_reflns_number     10667
_diffrn_reflns_av_R_equivalents     0.0478
_diffrn_reflns_av_sigmaI/netI     0.0530
_diffrn_reflns_theta_min     1.84
_diffrn_reflns_theta_max     25.00
_diffrn_reflns_theta_full     25.00
_diffrn_measured_fraction_theta_max     0.985
_diffrn_measured_fraction_theta_full     0.985
_diffrn_reflns_limit_h_min     -11
_diffrn_reflns_limit_h_max     10
_diffrn_reflns_limit_k_min     -12
_diffrn_reflns_limit_k_max     12
_diffrn_reflns_limit_l_min     -13
_diffrn_reflns_limit_l_max     13
_diffrn_standards_number     0
_diffrn_standards_interval_count     ?
_diffrn_standards_interval_time     ?
_diffrn_standards_decay_%     ?
_refine_special_details
;
Refinement of <i>F</i>^2^ against ALL reflections. The weighted <i>R</i>-factor
<i>wR</i> and goodness of fit <i>S</i> are based on <i>F</i>^2^, conventional
<i>R</i>-factors <i>R</i> are based on <i>F</i>, with <i>F</i> set to zero for
negative <i>F</i>^2^. The threshold expression of <i>F</i>^2^ >
2\s(<i>F</i>^2^) is used only for calculating <i>R</i>-factors(gt) <i>etc</i>.
and is not relevant to the choice of reflections for refinement.
<i>R</i>-factors based on <i>F</i>^2^ are statistically about twice as large
as those based on <i>F</i>, and <i>R</i>- factors based on ALL data will be
even larger.
;
_reflns_number_total     3783
_reflns_number_gt     2495
_reflns_threshold_expression     I>2\s(I)
_refine_ls_structure_factor_coef     Fsqd
_refine_ls_matrix_type     full
_refine_ls_R_factor_all     0.0911
_refine_ls_R_factor_gt     0.0575
_refine_ls_wR_factor_gt     0.1546
_refine_ls_wR_factor_ref     0.1734
_refine_ls_goodness_of_fit_ref     0.972
_refine_ls_restrained_S_all     0.972
_refine_ls_number_reflns     3783
_refine_ls_number_parameters     301
_refine_ls_number_restraints     0
_refine_ls_hydrogen_treatment     constr
_refine_ls_weighting_scheme     calc
_refine_ls_weighting_details
                 'calc w=1/[\s^2^(Fo^2^)+(0.1107P)^2^] where P=(Fo^2^+2Fc^2^)/3'
_atom_sites_solution_hydrogens     geom
_atom_sites_solution_primary     direct
_atom_sites_solution_secondary     difmap
_refine_ls_shift/su_max     0.000
_refine_ls_shift/su_mean     0.000
_refine_diff_density_max     0.219
_refine_diff_density_min     -0.374
_refine_ls_extinction_method     'SHELXL97 (Sheldrick, 2008)'
_refine_ls_extinction_coef     0.014(4)
_refine_ls_extinction_expression
                                  'Fc^*^=kFc[1+0.001xFc^2^\l^3^/sin(2\q)]^-1/4^'
loop_
    _atom_type_symbol
    _atom_type_description
    _atom_type_scat_dispersion_real
    _atom_type_scat_dispersion_imag
    _atom_type_scat_source
    'C' 'C' 0.0033 0.0016
                         'International Tables Vol C Tables 4.2.6.8 and 6.1.1.4'
    'H' 'H' 0.0000 0.0000
                         'International Tables Vol C Tables 4.2.6.8 and 6.1.1.4'
    'N' 'N' 0.0061 0.0033
                         'International Tables Vol C Tables 4.2.6.8 and 6.1.1.4'
    'O' 'O' 0.0106 0.0060
                         'International Tables Vol C Tables 4.2.6.8 and 6.1.1.4'
_computing_data_collection     'SMART (Bruker, 2001)'
_computing_cell_refinement     'SAINT (Bruker, 2001)'
_computing_data_reduction     'SAINT (Bruker, 2001)'
_computing_structure_solution     'SHELXS97 (Sheldrick, 2008)'
_computing_structure_refinement     'SHELXL97 (Sheldrick, 2008)'
_computing_molecular_graphics     'ORTEP-3 (Farrugia, 2012)'
_computing_publication_material     'SHELXL97 (Sheldrick, 2008)'
loop_
    _atom_site_type_symbol
    _atom_site_label
    _atom_site_fract_x
    _atom_site_fract_y
    _atom_site_fract_z
    _atom_site_U_iso_or_equiv
    _atom_site_adp_type
    _atom_site_calc_flag
    _atom_site_refinement_flags
    _atom_site_occupancy
    _atom_site_symmetry_multiplicity
    _atom_site_disorder_assembly
    _atom_site_disorder_group
    O O1 0.24765(18) 1.10054(17) 0.94063(14) 0.0535(5) Uani d . 1 1 . .
    O O2 0.37525(15) 0.91308(15) 0.92731(12) 0.0417(4) Uani d . 1 1 . .
    O O3 -0.04165(16) 0.96402(16) 0.71953(13) 0.0503(5) Uani d . 1 1 . .
    O O4 -0.0195(2) 1.1161(2) 0.85320(18) 0.0753(6) Uani d . 1 1 . .
    N N1 0.68882(19) 0.52702(19) 0.90485(16) 0.0457(5) Uani d . 1 1 . .
    N N2 -1.0656(2) 1.3764(2) 0.4192(2) 0.0641(7) Uani d . 1 1 . .
    C C1 0.7967(3) 0.4011(3) 0.7316(2) 0.0668(8) Uani d . 1 1 . .
    H H1A 0.7313 0.4453 0.6782 0.100 Uiso calc R 1 1 . .
    H H1B 0.8213 0.3130 0.7068 0.100 Uiso calc R 1 1 . .
    H H1C 0.8789 0.4469 0.7291 0.100 Uiso calc R 1 1 . .
    C C2 0.7317(3) 0.3978(2) 0.8581(2) 0.0493(6) Uani d . 1 1 . .
    H H2A 0.6507 0.3485 0.8602 0.059 Uiso calc R 1 1 . .
    H H2B 0.7980 0.3515 0.9109 0.059 Uiso calc R 1 1 . .
    C C3 0.7847(3) 0.5811(3) 0.9826(2) 0.0529(7) Uani d . 1 1 . .
    H H3A 0.8333 0.5094 1.0280 0.064 Uiso calc R 1 1 . .
    H H3B 0.7308 0.6370 1.0399 0.064 Uiso calc R 1 1 . .
    C C4 0.8898(3) 0.6584(3) 0.9148(2) 0.0656(8) Uani d . 1 1 . .
    H H4A 0.9469 0.6026 0.8608 0.098 Uiso calc R 1 1 . .
    H H4B 0.9474 0.6927 0.9706 0.098 Uiso calc R 1 1 . .
    H H4C 0.8426 0.7296 0.8695 0.098 Uiso calc R 1 1 . .
    C C5 0.4066(2) 0.7908(2) 0.88368(16) 0.0342(5) Uani d . 1 1 . .
    C C6 0.5309(2) 0.7249(2) 0.91367(18) 0.0393(6) Uani d . 1 1 . .
    H H6 0.5901 0.7641 0.9607 0.047 Uiso calc R 1 1 . .
    C C7 0.5690(2) 0.5977(2) 0.87307(18) 0.0383(5) Uani d . 1 1 . .
    C C8 0.4763(2) 0.5447(2) 0.7979(2) 0.0448(6) Uani d . 1 1 . .
    H H8 0.4998 0.4617 0.7681 0.054 Uiso calc R 1 1 . .
    C C9 0.3544(2) 0.6131(2) 0.76906(19) 0.0425(6) Uani d . 1 1 . .
    H H9 0.2965 0.5757 0.7195 0.051 Uiso calc R 1 1 . .
    C C10 0.3130(2) 0.7385(2) 0.81176(17) 0.0361(5) Uani d . 1 1 . .
    C C11 0.1893(2) 0.8156(2) 0.78679(18) 0.0376(5) Uani d . 1 1 . .
    H H11 0.1267 0.7824 0.7388 0.045 Uiso calc R 1 1 . .
    C C12 0.1576(2) 0.9373(2) 0.83021(17) 0.0366(5) Uani d . 1 1 . .
    C C13 0.2546(2) 0.9931(2) 0.90192(18) 0.0380(5) Uani d . 1 1 . .
    C C14 0.0264(2) 1.0177(2) 0.80661(19) 0.0449(6) Uani d . 1 1 . .
    C C15 -0.4115(2) 1.0844(2) 0.73193(18) 0.0441(6) Uani d . 1 1 . .
    H H15 -0.4890 1.0853 0.7861 0.053 Uiso calc R 1 1 . .
    C C16 -0.2848(2) 1.0282(2) 0.76805(18) 0.0451(6) Uani d . 1 1 . .
    H H16 -0.2770 0.9911 0.8456 0.054 Uiso calc R 1 1 . .
    C C17 -0.1706(2) 1.0274(2) 0.68882(19) 0.0416(6) Uani d . 1 1 . .
    C C18 -0.1806(2) 1.0826(2) 0.5739(2) 0.0481(6) Uani d . 1 1 . .
    H H18 -0.1022 1.0822 0.5208 0.058 Uiso calc R 1 1 . .
    C C19 -0.3081(2) 1.1384(3) 0.53862(19) 0.0483(6) Uani d . 1 1 . .
    H H19 -0.3147 1.1757 0.4610 0.058 Uiso calc R 1 1 . .
    C C20 -0.4266(2) 1.1403(2) 0.61565(18) 0.0392(6) Uani d . 1 1 . .
    C C21 -0.5644(2) 1.1962(2) 0.57555(17) 0.0384(5) Uani d . 1 1 . .
    C C22 -0.5909(2) 1.2058(2) 0.45324(19) 0.0473(6) Uani d . 1 1 . .
    H H22 -0.5202 1.1791 0.3964 0.057 Uiso calc R 1 1 . .
    C C23 -0.7190(3) 1.2539(3) 0.4155(2) 0.0490(6) Uani d . 1 1 . .
    H H23 -0.7338 1.2605 0.3336 0.059 Uiso calc R 1 1 . .
    C C24 -0.8261(2) 1.2927(2) 0.4976(2) 0.0442(6) Uani d . 1 1 . .
    C C25 -0.8024(3) 1.2853(3) 0.6196(2) 0.0567(7) Uani d . 1 1 . .
    H H25 -0.8733 1.3124 0.6761 0.068 Uiso calc R 1 1 . .
    C C26 -0.6725(3) 1.2373(3) 0.6565(2) 0.0534(7) Uani d . 1 1 . .
    H H26 -0.6573 1.2325 0.7384 0.064 Uiso calc R 1 1 . .
    C C27 -0.9608(3) 1.3402(2) 0.4561(2) 0.0490(6) Uani d . 1 1 . .
loop_
    _atom_site_aniso_label
    _atom_site_aniso_U_11
    _atom_site_aniso_U_22
    _atom_site_aniso_U_33
    _atom_site_aniso_U_12
    _atom_site_aniso_U_13
    _atom_site_aniso_U_23
    O1 0.0521(11) 0.0481(12) 0.0611(10) 0.0095(8) -0.0207(8) -0.0165(8)
    O2 0.0338(9) 0.0459(10) 0.0452(8) 0.0071(7) -0.0118(7) -0.0110(7)
    O3 0.0396(10) 0.0559(11) 0.0541(9) 0.0177(8) -0.0193(8) -0.0138(7)
    O4 0.0577(13) 0.0671(14) 0.1019(15) 0.0276(10) -0.0357(11) -0.0404(11)
    N1 0.0342(12) 0.0484(13) 0.0530(11) 0.0099(9) -0.0095(9) -0.0056(9)
    N2 0.0480(14) 0.0701(17) 0.0754(14) 0.0078(12) -0.0270(12) -0.0109(12)
    C1 0.068(2) 0.0506(18) 0.0788(18) 0.0061(14) 0.0090(15) -0.0119(13)
    C2 0.0434(15) 0.0425(15) 0.0594(14) 0.0091(12) -0.0053(11) 0.0016(11)
    C3 0.0398(15) 0.0597(18) 0.0569(13) 0.0145(12) -0.0136(11) -0.0019(12)
    C4 0.0493(18) 0.076(2) 0.0709(17) 0.0032(15) -0.0055(13) -0.0118(14)
    C5 0.0326(13) 0.0376(13) 0.0321(10) -0.0006(10) -0.0022(9) -0.0031(8)
    C6 0.0272(13) 0.0503(15) 0.0402(11) 0.0010(10) -0.0060(9) -0.0051(10)
    C7 0.0288(12) 0.0451(15) 0.0392(11) 0.0047(10) -0.0013(9) 0.0000(9)
    C8 0.0362(14) 0.0435(15) 0.0537(12) 0.0052(11) -0.0062(10) -0.0079(10)
    C9 0.0345(14) 0.0462(15) 0.0476(12) -0.0006(11) -0.0094(10) -0.0076(10)
    C10 0.0296(13) 0.0418(14) 0.0364(10) 0.0004(10) -0.0047(9) -0.0019(9)
    C11 0.0309(13) 0.0460(15) 0.0363(10) -0.0018(10) -0.0079(9) -0.0019(9)
    C12 0.0319(13) 0.0412(14) 0.0361(10) 0.0022(10) -0.0066(9) -0.0022(9)
    C13 0.0344(13) 0.0426(15) 0.0361(10) 0.0045(10) -0.0054(9) -0.0042(9)
    C14 0.0419(15) 0.0454(16) 0.0473(12) 0.0046(12) -0.0115(11) -0.0078(11)
    C15 0.0358(14) 0.0542(16) 0.0403(11) 0.0034(11) -0.0019(10) 0.0026(10)
    C16 0.0452(16) 0.0518(16) 0.0366(11) 0.0054(11) -0.0093(11) 0.0044(10)
    C17 0.0361(14) 0.0406(14) 0.0475(12) 0.0081(10) -0.0137(10) -0.0053(9)
    C18 0.0355(14) 0.0567(17) 0.0491(13) 0.0081(12) 0.0002(10) 0.0014(11)
    C19 0.0398(15) 0.0617(17) 0.0394(11) 0.0094(12) -0.0030(10) 0.0090(10)
    C20 0.0361(13) 0.0407(14) 0.0394(11) 0.0044(10) -0.0050(10) 0.0004(9)
    C21 0.0341(13) 0.0407(14) 0.0389(11) 0.0039(10) -0.0047(9) 0.0005(9)
    C22 0.0365(14) 0.0634(17) 0.0392(11) 0.0073(12) -0.0019(10) -0.0004(10)
    C23 0.0471(16) 0.0574(17) 0.0420(12) 0.0027(12) -0.0122(11) 0.0013(10)
    C24 0.0322(14) 0.0456(15) 0.0544(13) 0.0025(11) -0.0115(11) 0.0003(10)
    C25 0.0391(15) 0.078(2) 0.0477(13) 0.0180(13) -0.0009(11) -0.0029(12)
    C26 0.0428(16) 0.0751(19) 0.0386(12) 0.0145(13) -0.0057(11) -0.0015(11)
    C27 0.0457(16) 0.0495(16) 0.0522(13) 0.0011(12) -0.0120(12) -0.0058(11)
_geom_special_details
;
All s.u.'s (except the s.u. in the dihedral angle between two l.s. planes) are
estimated using the full covariance matrix. The cell s.u.'s are taken into
account individually in the estimation of s.u.'s in distances, angles and
torsion angles; correlations between s.u.'s in cell parameters are only used
when they are defined by crystal symmetry. An approximate (isotropic)
treatment of cell s.u.'s is used for estimating s.u.'s involving l.s. planes.
;
loop_
    _geom_bond_atom_site_label_1
    _geom_bond_atom_site_label_2
    _geom_bond_site_symmetry_2
    _geom_bond_distance
    _geom_bond_publ_flag
    O1 C13 . 1.196(3) ?
    O2 C5 . 1.365(3) ?
    O2 C13 . 1.393(3) ?
    O3 C14 . 1.370(3) ?
    O3 C17 . 1.400(3) ?
    O4 C14 . 1.189(3) ?
    N1 C7 . 1.360(3) ?
    N1 C2 . 1.459(3) ?
    N1 C3 . 1.470(3) ?
    N2 C27 . 1.138(3) ?
    C1 C2 . 1.504(4) ?
    C1 H1A . 0.9600 ?
    C1 H1B . 0.9600 ?
    C1 H1C . 0.9600 ?
    C2 H2A . 0.9700 ?
    C2 H2B . 0.9700 ?
    C3 C4 . 1.493(4) ?
    C3 H3A . 0.9700 ?
    C3 H3B . 0.9700 ?
    C4 H4A . 0.9600 ?
    C4 H4B . 0.9600 ?
    C4 H4C . 0.9600 ?
    C5 C6 . 1.370(3) ?
    C5 C10 . 1.405(3) ?
    C6 C7 . 1.408(3) ?
    C6 H6 . 0.9300 ?
    C7 C8 . 1.424(3) ?
    C8 C9 . 1.358(3) ?
    C8 H8 . 0.9300 ?
    C9 C10 . 1.404(3) ?
    C9 H9 . 0.9300 ?
    C10 C11 . 1.401(3) ?
    C11 C12 . 1.360(3) ?
    C11 H11 . 0.9300 ?
    C12 C13 . 1.443(3) ?
    C12 C14 . 1.473(3) ?
    C15 C16 . 1.374(3) ?
    C15 C20 . 1.399(3) ?
    C15 H15 . 0.9300 ?
    C16 C17 . 1.367(3) ?
    C16 H16 . 0.9300 ?
    C17 C18 . 1.378(3) ?
    C18 C19 . 1.377(3) ?
    C18 H18 . 0.9300 ?
    C19 C20 . 1.384(3) ?
    C19 H19 . 0.9300 ?
    C20 C21 . 1.482(3) ?
    C21 C26 . 1.381(3) ?
    C21 C22 . 1.397(3) ?
    C22 C23 . 1.368(3) ?
    C22 H22 . 0.9300 ?
    C23 C24 . 1.377(3) ?
    C23 H23 . 0.9300 ?
    C24 C25 . 1.388(3) ?
    C24 C27 . 1.439(3) ?
    C25 C26 . 1.380(3) ?
    C25 H25 . 0.9300 ?
    C26 H26 . 0.9300 ?
loop_
    _geom_angle_atom_site_label_1
    _geom_angle_atom_site_label_2
    _geom_angle_atom_site_label_3
    _geom_angle_site_symmetry_1
    _geom_angle_site_symmetry_3
    _geom_angle
    _geom_angle_publ_flag
    C5 O2 C13 . . 123.43(16) ?
    C14 O3 C17 . . 117.47(18) ?
    C7 N1 C2 . . 121.64(19) ?
    C7 N1 C3 . . 121.2(2) ?
    C2 N1 C3 . . 117.10(19) ?
    C2 C1 H1A . . 109.5 ?
    C2 C1 H1B . . 109.5 ?
    H1A C1 H1B . . 109.5 ?
    C2 C1 H1C . . 109.5 ?
    H1A C1 H1C . . 109.5 ?
    H1B C1 H1C . . 109.5 ?
    N1 C2 C1 . . 114.2(2) ?
    N1 C2 H2A . . 108.7 ?
    C1 C2 H2A . . 108.7 ?
    N1 C2 H2B . . 108.7 ?
    C1 C2 H2B . . 108.7 ?
    H2A C2 H2B . . 107.6 ?
    N1 C3 C4 . . 113.6(2) ?
    N1 C3 H3A . . 108.8 ?
    C4 C3 H3A . . 108.8 ?
    N1 C3 H3B . . 108.8 ?
    C4 C3 H3B . . 108.8 ?
    H3A C3 H3B . . 107.7 ?
    C3 C4 H4A . . 109.5 ?
    C3 C4 H4B . . 109.5 ?
    H4A C4 H4B . . 109.5 ?
    C3 C4 H4C . . 109.5 ?
    H4A C4 H4C . . 109.5 ?
    H4B C4 H4C . . 109.5 ?
    O2 C5 C6 . . 116.87(18) ?
    O2 C5 C10 . . 119.93(19) ?
    C6 C5 C10 . . 123.2(2) ?
    C5 C6 C7 . . 119.85(19) ?
    C5 C6 H6 . . 120.1 ?
    C7 C6 H6 . . 120.1 ?
    N1 C7 C6 . . 121.63(19) ?
    N1 C7 C8 . . 120.9(2) ?
    C6 C7 C8 . . 117.5(2) ?
    C9 C8 C7 . . 121.2(2) ?
    C9 C8 H8 . . 119.4 ?
    C7 C8 H8 . . 119.4 ?
    C8 C9 C10 . . 122.0(2) ?
    C8 C9 H9 . . 119.0 ?
    C10 C9 H9 . . 119.0 ?
    C11 C10 C9 . . 125.81(19) ?
    C11 C10 C5 . . 117.9(2) ?
    C9 C10 C5 . . 116.2(2) ?
    C12 C11 C10 . . 122.29(19) ?
    C12 C11 H11 . . 118.9 ?
    C10 C11 H11 . . 118.9 ?
    C11 C12 C13 . . 120.2(2) ?
    C11 C12 C14 . . 122.59(19) ?
    C13 C12 C14 . . 117.3(2) ?
    O1 C13 O2 . . 114.84(18) ?
    O1 C13 C12 . . 128.9(2) ?
    O2 C13 C12 . . 116.2(2) ?
    O4 C14 O3 . . 122.0(2) ?
    O4 C14 C12 . . 127.6(2) ?
    O3 C14 C12 . . 110.4(2) ?
    C16 C15 C20 . . 121.6(2) ?
    C16 C15 H15 . . 119.2 ?
    C20 C15 H15 . . 119.2 ?
    C17 C16 C15 . . 119.31(18) ?
    C17 C16 H16 . . 120.3 ?
    C15 C16 H16 . . 120.3 ?
    C16 C17 C18 . . 121.0(2) ?
    C16 C17 O3 . . 121.06(18) ?
    C18 C17 O3 . . 117.9(2) ?
    C19 C18 C17 . . 119.2(2) ?
    C19 C18 H18 . . 120.4 ?
    C17 C18 H18 . . 120.4 ?
    C18 C19 C20 . . 121.68(19) ?
    C18 C19 H19 . . 119.2 ?
    C20 C19 H19 . . 119.2 ?
    C19 C20 C15 . . 117.2(2) ?
    C19 C20 C21 . . 121.35(18) ?
    C15 C20 C21 . . 121.4(2) ?
    C26 C21 C22 . . 117.3(2) ?
    C26 C21 C20 . . 121.94(18) ?
    C22 C21 C20 . . 120.8(2) ?
    C23 C22 C21 . . 121.2(2) ?
    C23 C22 H22 . . 119.4 ?
    C21 C22 H22 . . 119.4 ?
    C22 C23 C24 . . 120.7(2) ?
    C22 C23 H23 . . 119.6 ?
    C24 C23 H23 . . 119.6 ?
    C23 C24 C25 . . 119.3(2) ?
    C23 C24 C27 . . 119.77(19) ?
    C25 C24 C27 . . 120.9(2) ?
    C26 C25 C24 . . 119.4(2) ?
    C26 C25 H25 . . 120.3 ?
    C24 C25 H25 . . 120.3 ?
    C25 C26 C21 . . 122.1(2) ?
    C25 C26 H26 . . 119.0 ?
    C21 C26 H26 . . 119.0 ?
    N2 C27 C24 . . 177.5(3) ?
loop_
    _geom_torsion_atom_site_label_1
    _geom_torsion_atom_site_label_2
    _geom_torsion_atom_site_label_3
    _geom_torsion_atom_site_label_4
    _geom_torsion_site_symmetry_1
    _geom_torsion_site_symmetry_2
    _geom_torsion_site_symmetry_3
    _geom_torsion_site_symmetry_4
    _geom_torsion
    _geom_torsion_publ_flag
    C7 N1 C2 C1 . . . . 78.6(3) ?
    C3 N1 C2 C1 . . . . -98.1(2) ?
    C7 N1 C3 C4 . . . . -87.7(3) ?
    C2 N1 C3 C4 . . . . 88.9(3) ?
    C13 O2 C5 C6 . . . . 178.28(18) ?
    C13 O2 C5 C10 . . . . -1.8(3) ?
    O2 C5 C6 C7 . . . . 179.15(18) ?
    C10 C5 C6 C7 . . . . -0.8(3) ?
    C2 N1 C7 C6 . . . . -177.0(2) ?
    C3 N1 C7 C6 . . . . -0.5(3) ?
    C2 N1 C7 C8 . . . . 3.6(3) ?
    C3 N1 C7 C8 . . . . -179.86(19) ?
    C5 C6 C7 N1 . . . . -177.34(19) ?
    C5 C6 C7 C8 . . . . 2.1(3) ?
    N1 C7 C8 C9 . . . . 177.9(2) ?
    C6 C7 C8 C9 . . . . -1.6(3) ?
    C7 C8 C9 C10 . . . . -0.3(3) ?
    C8 C9 C10 C11 . . . . -179.9(2) ?
    C8 C9 C10 C5 . . . . 1.6(3) ?
    O2 C5 C10 C11 . . . . 0.3(3) ?
    C6 C5 C10 C11 . . . . -179.71(19) ?
    O2 C5 C10 C9 . . . . 179.01(18) ?
    C6 C5 C10 C9 . . . . -1.0(3) ?
    C9 C10 C11 C12 . . . . -179.0(2) ?
    C5 C10 C11 C12 . . . . -0.4(3) ?
    C10 C11 C12 C13 . . . . 1.8(3) ?
    C10 C11 C12 C14 . . . . -178.57(19) ?
    C5 O2 C13 O1 . . . . -175.22(18) ?
    C5 O2 C13 C12 . . . . 3.0(3) ?
    C11 C12 C13 O1 . . . . 175.0(2) ?
    C14 C12 C13 O1 . . . . -4.7(3) ?
    C11 C12 C13 O2 . . . . -3.0(3) ?
    C14 C12 C13 O2 . . . . 177.36(17) ?
    C17 O3 C14 O4 . . . . -1.7(3) ?
    C17 O3 C14 C12 . . . . 178.42(18) ?
    C11 C12 C14 O4 . . . . 168.8(3) ?
    C13 C12 C14 O4 . . . . -11.6(4) ?
    C11 C12 C14 O3 . . . . -11.4(3) ?
    C13 C12 C14 O3 . . . . 168.26(18) ?
    C20 C15 C16 C17 . . . . 0.4(4) ?
    C15 C16 C17 C18 . . . . 0.3(4) ?
    C15 C16 C17 O3 . . . . -176.0(2) ?
    C14 O3 C17 C16 . . . . -68.9(3) ?
    C14 O3 C17 C18 . . . . 114.7(2) ?
    C16 C17 C18 C19 . . . . -0.5(4) ?
    O3 C17 C18 C19 . . . . 176.0(2) ?
    C17 C18 C19 C20 . . . . -0.1(4) ?
    C18 C19 C20 C15 . . . . 0.7(4) ?
    C18 C19 C20 C21 . . . . -177.7(2) ?
    C16 C15 C20 C19 . . . . -0.9(4) ?
    C16 C15 C20 C21 . . . . 177.6(2) ?
    C19 C20 C21 C26 . . . . -159.0(2) ?
    C15 C20 C21 C26 . . . . 22.6(4) ?
    C19 C20 C21 C22 . . . . 22.7(3) ?
    C15 C20 C21 C22 . . . . -155.6(2) ?
    C26 C21 C22 C23 . . . . -0.1(3) ?
    C20 C21 C22 C23 . . . . 178.2(2) ?
    C21 C22 C23 C24 . . . . -0.8(4) ?
    C22 C23 C24 C25 . . . . 1.4(4) ?
    C22 C23 C24 C27 . . . . -178.6(2) ?
    C23 C24 C25 C26 . . . . -1.0(4) ?
    C27 C24 C25 C26 . . . . 179.0(2) ?
    C24 C25 C26 C21 . . . . 0.1(4) ?
    C22 C21 C26 C25 . . . . 0.5(4) ?
    C20 C21 C26 C25 . . . . -177.8(2) ?
    C23 C24 C27 N2 . . . . 8(6) ?
    C25 C24 C27 N2 . . . . -172(6) ?
loop_
    _geom_hbond_atom_site_label_D
    _geom_hbond_atom_site_label_H
    _geom_hbond_atom_site_label_A
    _geom_hbond_site_symmetry_A
    _geom_hbond_distance_DH
    _geom_hbond_distance_HA
    _geom_hbond_distance_DA
    _geom_hbond_angle_DHA
    _geom_hbond_publ_flag
    C6 H6 O1 2_677 0.93 2.53 3.446(3) 170 yes
    C11 H11 N2 2_476 0.93 2.59 3.435(3) 152 yes
    C16 H16 O1 2_577 0.93 2.54 3.465(3) 177 yes
    C1 H1B Cg3 1_645 0.96 2.82 3.626(3) 142 yes
data_global
_journal_data_validation_number     ?
_journal_date_recd_electronic     2013-01-10
_journal_date_accepted     2013-01-16
_journal_name_full     'Acta Crystallographica, Section E'
_journal_year     2013
_journal_volume     69
_journal_issue      2
_journal_page_first     o266
_journal_page_last     o266
_journal_paper_category     QO
_journal_paper_doi     10.1107/S1600536813001591
_journal_coeditor_code     HB7027
_publ_contact_author_name     'H. C. Devarajegowda'
_publ_contact_author_address
;
Department of Physics
Yuvaraja's College (Constituent College)
University of Mysore Mysore
Karnataka
India
;
_publ_contact_author_email     'devarajegowda@yahoo.com'
_publ_contact_author_fax     '+91 0821 2419292'
_publ_contact_author_phone     '+91 0821 2518101'
_publ_section_title
;
4'-Cyanobiphenyl-4-yl 7-diethylamino-2-oxo-2<i>H</i>-chromene-3-carboxylate
;
loop_
    _publ_author_name
    _publ_author_address
    'S. Sreenivasa'
;
Deapartment of Studies and Research in Chemistry
Tumkur University
Tumkur 572 103
Karnataka, India
;
    'H. T. Srinivasa'
;
Raman Research Institute
C. V. Raman Avenue
Sadashivanagar
Bangalore 560 080
Karnataka, India
;
    'B. S. Palakshamurthy'
;
Department of Physics
Yuvaraja's College (Constituent College)
University of Mysore, Mysore 570 005
Karnataka, India
;
    'Vijith Kumar'
;
Soild State and Structural Chemistry Unit
Indian Institute of Science
Bangalore 560 012
Karnataka, India
;
    'H. C. Devarajegowda'
;
Department of Physics
Yuvaraja's College (Constituent College)
University of Mysore, Mysore 570 005
Karnataka, India
;
