# Supplementary material for: 4′-Cyano­biphenyl-4-yl 7-diethyl­amino-2-oxo-2H-chromene-3-carboxyl­ate
Source: Acta Crystallogr Sect E Struct Rep Online. 2013 Jan 19;69(Pt 2):o266. doi: 10.1107/S1600536813001591 (PMC3569796; doi:10.1107/S1600536813001591)
Supplement: Supplementary file 2 [file e-69-0o266-Isup2.hkl]

#
# h,k,l, Fc-squared, Fo-squared, sigma(Fo-squared) and status flag
#
data_I
_shelx_title ' scan_0m in P-1'
_shelx_refln_list_code          4
_shelx_F_calc_maximum      206.92
_exptl_crystal_F_000       460.00
_reflns_d_resolution_high  0.8410
 
loop_
 _symmetry_equiv_pos_as_xyz
 'x, y, z'
 '-x, -y, -z'
 
_cell_length_a     9.6518
_cell_length_b    10.2525
_cell_length_c    11.1206
_cell_angle_alpha  87.214
_cell_angle_beta   86.358
_cell_angle_gamma  84.348
 
_shelx_F_squared_multiplier     1.000
 
loop_
 _refln_index_h
 _refln_index_k
 _refln_index_l
 _refln_F_squared_calc
 _refln_F_squared_meas
 _refln_F_squared_sigma
 _refln_observed_status
   1   0   0      235.76      156.66      9.03 o
   2   0   0     1346.68     1393.97     80.81 o
   3   0   0      199.68      234.49     13.28 o
   4   0   0      378.62      437.30     15.16 o
   5   0   0      522.38      598.35     17.13 o
   6   0   0       11.75       12.09      1.20 o
   7   0   0      146.97      162.15      6.96 o
   8   0   0      311.44      379.61     31.78 o
   9   0   0       60.29       56.35      6.24 o
  10   0   0        4.93        3.12      3.77 o
  11   0   0        0.48        2.78      4.64 o
 -11   1   0        0.07        8.34      5.25 o
 -10   1   0        0.06        3.00      3.96 o
  -9   1   0       43.73       45.91      9.15 o
  -8   1   0        0.00        1.29      6.42 o
  -7   1   0      244.85      267.87     17.40 o
  -6   1   0       88.40       87.36      5.21 o
  -5   1   0     1921.65     2415.39     85.03 o
  -4   1   0       46.65       63.78      3.05 o
  -3   1   0      233.61      292.51      9.13 o
  -2   1   0      263.28      328.88      7.43 o
  -1   1   0      265.59      338.53      7.50 o
   1   1   0      358.98      267.32      7.13 o
   2   1   0       99.19       87.73      2.99 o
   3   1   0      318.04      341.36     12.05 o
   4   1   0      115.06      117.10      6.82 o
   5   1   0       89.81       85.47      6.98 o
   6   1   0       57.24       57.87      6.10 o
   7   1   0      182.83      167.62      5.99 o
   8   1   0       66.41       66.56     10.40 o
   9   1   0      195.19      216.03     28.76 o
  10   1   0       22.15       28.79      4.53 o
  11   1   0        0.63        2.47      4.02 o
 -11   2   0       16.49       13.91     12.05 o
 -10   2   0       88.34       72.03     15.77 o
  -9   2   0        6.18       11.06     14.83 o
  -8   2   0        0.56        0.00      8.57 o
  -7   2   0      101.74      128.86     15.92 o
  -6   2   0        0.05       34.92     12.05 o
  -5   2   0      204.66      266.70     19.25 o
  -4   2   0     1872.98     2447.35     56.51 o
  -3   2   0      279.93      383.34      8.79 o
  -2   2   0       57.13       58.49      3.62 o
  -1   2   0        1.32        0.00      0.78 o
   0   2   0      149.12      128.76      4.25 o
   1   2   0     4586.22     4134.27     94.87 o
   2   2   0        1.65        1.32      0.76 o
   3   2   0     1163.39     1026.66     27.11 o
   4   2   0        9.45        7.78      1.04 o
   5   2   0      179.81      172.95     12.38 o
   6   2   0        8.34       10.20      2.78 o
   7   2   0       38.55       26.89      4.02 o
   8   2   0      349.14      376.35     25.07 o
   9   2   0      209.70      295.06     20.72 o
  10   2   0       12.56       10.51      4.02 o
  11   2   0       17.05       12.98      4.33 o
 -10   3   0       20.77        0.00     10.60 o
  -9   3   0       89.42      104.00     14.79 o
  -8   3   0        0.49        0.00     10.66 o
  -7   3   0      222.62      249.94     27.22 o
  -6   3   0        3.72        2.54      5.05 o
  -5   3   0       76.71       89.70      4.02 o
  -4   3   0      447.49      594.04     21.65 o
  -3   3   0      355.93      397.57      9.22 o
  -2   3   0       25.94       17.11      1.55 o
  -1   3   0       27.44       30.76      2.23 o
   0   3   0      681.48      576.01     12.74 o
   1   3   0    14355.06    14425.71    292.95 o
   2   3   0      345.38      267.55      6.29 o
   3   3   0      233.12      212.82      4.35 o
   4   3   0       55.81       65.95      2.76 o
   5   3   0      190.49      177.92      6.01 o
   6   3   0        4.94        5.66      2.47 o
   7   3   0        1.46        4.02      2.47 o
   8   3   0       56.00       46.98      5.56 o
   9   3   0       19.88       20.40      4.64 o
  10   3   0      364.91      420.82     27.54 o
  11   3   0       13.36        9.58      3.40 o
 -10   4   0        0.71        6.69     12.78 o
  -9   4   0        4.17        0.00     11.99 o
  -8   4   0       89.39       75.74     19.48 o
  -7   4   0      112.60       92.65      9.74 o
  -6   4   0      287.53      318.44     13.12 o
  -5   4   0        0.48        6.41      2.03 o
  -4   4   0      219.83      252.38      8.12 o
  -3   4   0       72.76       80.91      3.48 o
  -2   4   0      183.73      190.85      6.39 o
  -1   4   0      156.80      189.10      5.77 o
   0   4   0       25.39       28.34      1.78 o
   1   4   0       79.66       78.85      3.12 o
   2   4   0     1435.25     1368.94     27.12 o
   3   4   0       16.67       13.34      1.24 o
   4   4   0        0.87        1.29      0.75 o
   5   4   0      743.00      717.80     27.74 o
   6   4   0       62.65       61.64      3.92 o
   7   4   0        5.24        8.03      2.47 o
   8   4   0        0.13        0.93      2.16 o
   9   4   0       76.60       79.75      7.42 o
  10   4   0       21.22       25.65      4.33 o
  11   4   0       34.11       43.89      5.56 o
  -9   5   0        3.01       19.78     17.61 o
  -8   5   0       30.62       17.72      6.66 o
  -7   5   0       90.35      102.51     10.39 o
  -6   5   0       62.23       69.39      9.73 o
  -5   5   0      178.31      192.54     14.62 o
  -4   5   0      206.27      229.02     10.53 o
  -3   5   0        0.72        0.00      2.98 o
  -2   5   0       75.49       67.10      4.95 o
  -1   5   0        5.03        0.00      2.91 o
   0   5   0       89.11       96.56      3.83 o
   1   5   0      114.55      101.51      3.76 o
   2   5   0      109.66       90.15      3.15 o
   3   5   0       44.76       41.95      3.08 o
   4   5   0       43.57       44.51      3.34 o
   5   5   0       13.07       11.43      3.09 o
   6   5   0      283.55      255.29     13.93 o
   7   5   0       13.77        9.89      2.47 o
   8   5   0        0.94        2.85      1.41 o
   9   5   0       15.60       15.76      3.40 o
  10   5   0       19.75       29.98      4.33 o
  -9   6   0        6.68        1.55     19.78 o
  -8   6   0        0.90        0.00      5.83 o
  -7   6   0       35.64       35.16     13.24 o
  -6   6   0        0.50        0.00      3.31 o
  -5   6   0       33.50       43.00      4.94 o
  -4   6   0       99.46      105.65      7.54 o
  -3   6   0      501.82      548.42     20.17 o
  -2   6   0        0.07        0.00      4.96 o
  -1   6   0       23.76       20.02      3.69 o
   0   6   0      417.98      422.39     15.82 o
   1   6   0     1425.22     1534.37     47.12 o
   2   6   0      667.08      651.66     18.08 o
   3   6   0      340.32      338.34     15.51 o
   4   6   0       11.53       10.73      1.69 o
   5   6   0      219.07      222.29      7.03 o
   6   6   0        5.26        4.64      2.78 o
   7   6   0        2.15        6.49      2.78 o
   8   6   0        4.19        5.56      2.47 o
  -8   7   0        6.75       10.22      7.91 o
  -7   7   0       23.25       24.67      4.68 o
  -6   7   0      215.26      208.69     12.52 o
  -5   7   0        5.33        8.43      5.30 o
  -4   7   0     1055.80     1071.18     36.21 o
  -3   7   0      112.36      115.13      8.16 o
  -2   7   0       67.44       73.08     10.75 o
  -1   7   0       17.19       16.41      6.40 o
   0   7   0        0.78        0.00      3.18 o
   1   7   0        0.32        2.38      3.08 o
   2   7   0       21.48       13.63      4.67 o
   3   7   0      318.55      323.09     12.61 o
   4   7   0       10.21        8.27      2.07 o
   5   7   0       17.20       19.43      3.00 o
   6   7   0       16.53       17.92      4.33 o
   7   7   0        2.21        0.31      2.78 o
   8   7   0       10.44        7.11      3.09 o
  -7   8   0       30.30       38.72      7.96 o
  -6   8   0       81.28       59.72     11.53 o
  -5   8   0       53.46       45.83      8.94 o
  -4   8   0        5.68        0.93      4.08 o
  -3   8   0      944.90      946.35     32.93 o
  -2   8   0        5.05        2.82      4.28 o
  -1   8   0       40.17       33.75      5.31 o
   0   8   0       32.34       30.71      4.68 o
   1   8   0       95.97       99.40     10.75 o
   2   8   0       34.19       25.84      7.24 o
   3   8   0       10.89       10.04      3.46 o
   4   8   0      314.22      344.61     24.10 o
   5   8   0       98.79      110.07      7.65 o
   6   8   0       59.25       69.63      5.63 o
   7   8   0        0.52        0.00      3.40 o
   8   8   0        3.13        0.93      3.09 o
  -6   9   0        4.33        2.08      6.10 o
  -5   9   0       10.87       16.58      5.11 o
  -4   9   0      101.14      101.61      8.55 o
  -3   9   0       62.09       44.17      6.33 o
  -2   9   0       38.99       44.13      7.81 o
  -1   9   0        0.39        0.00      3.60 o
   0   9   0        1.53        0.00      4.86 o
   1   9   0        0.46        0.00      4.30 o
   2   9   0       14.43       11.63      3.93 o
   3   9   0       12.78        6.13      4.07 o
   4   9   0        2.23        6.49      3.71 o
   5   9   0       15.40       20.67      6.98 o
   6   9   0      108.88      132.57      9.43 o
   7   9   0        2.16        0.00      4.02 o
   8   9   0        7.48       11.13      4.64 o
  -5  10   0       96.59      108.56      9.05 o
  -4  10   0        5.20        0.00     10.60 o
  -3  10   0        3.79        5.45      6.38 o
  -2  10   0        4.00        0.06      4.40 o
  -1  10   0        2.37        0.00      4.23 o
   0  10   0       70.13       56.68      6.95 o
   1  10   0       20.95       39.04      9.27 o
   2  10   0       34.23       40.42      7.27 o
   3  10   0       40.49       44.64      8.12 o
   4  10   0        4.51        6.69      4.46 o
   5  10   0      111.68      139.82     10.47 o
   6  10   0      112.62      140.97     13.60 o
   7  10   0        0.79        0.00      4.33 o
  -3  11   0        0.22        3.61      4.90 o
  -2  11   0        1.69        0.00      4.76 o
  -1  11   0        7.61       11.60      7.25 o
   0  11   0       12.52       11.33      5.21 o
   1  11   0        3.20        7.66      5.11 o
   2  11   0        0.18        1.43      6.00 o
   3  11   0       11.11        5.63      4.98 o
   4  11   0       20.83       22.68      6.80 o
   5  11   0        0.00        0.00      4.64 o
   0  12   0        0.80        0.00      5.21 o
   1  12   0        0.00        2.78      5.10 o
   2  12   0       18.21       10.09      5.80 o
   3  12   0        0.14        0.00      5.18 o
  -2 -12   1       35.12       38.56     10.25 o
  -1 -12   1        1.07        1.88      4.91 o
   0 -12   1        6.69        0.00      6.08 o
  -5 -11   1        8.80        5.94      5.24 o
  -4 -11   1       28.57       22.60      6.08 o
  -3 -11   1       31.43       26.55      6.49 o
  -2 -11   1        1.74        8.74      4.93 o
  -1 -11   1      106.48      124.67     10.04 o
   0 -11   1        0.03        0.00      4.68 o
   1 -11   1        4.90       11.81      5.42 o
   2 -11   1        5.71        6.36      5.48 o
   3 -11   1        4.17       10.06      5.48 o
  -7 -10   1        5.27        4.94      5.56 o
  -6 -10   1      134.17      174.84     11.51 o
  -5 -10   1       11.15       22.67      5.42 o
  -4 -10   1       19.86       12.38      4.60 o
  -3 -10   1       15.99       21.83      4.98 o
  -2 -10   1        0.29        0.69      3.79 o
  -1 -10   1       15.09       20.18      9.49 o
   0 -10   1        5.50        5.27      6.77 o
   1 -10   1        2.02        1.26      4.83 o
   2 -10   1        0.01        3.76      7.44 o
   3 -10   1       19.84       10.46      8.24 o
   4 -10   1        4.61        2.62      5.21 o
   5 -10   1        0.18        0.00      4.51 o
  -8  -9   1        0.05        0.00      3.71 o
  -7  -9   1        1.78        0.00      4.33 o
  -6  -9   1        1.31        4.20      3.78 o
  -5  -9   1       50.89       55.02     12.98 o
  -4  -9   1       65.27       68.21      8.18 o
  -3  -9   1       33.08       29.91      4.58 o
  -2  -9   1       18.49       17.17      4.41 o
  -1  -9   1        0.75        0.00      8.26 o
   0  -9   1       13.11        6.99      4.49 o
   1  -9   1       54.21       50.96      6.44 o
   2  -9   1      133.29      119.43      8.92 o
   3  -9   1       60.84       61.15      6.75 o
   4  -9   1        4.71        2.09      4.39 o
   5  -9   1        4.37        6.11      4.21 o
   6  -9   1       59.32       70.24      9.71 o
  -8  -8   1        0.35        0.00      3.40 o
  -7  -8   1        0.55        0.00      2.62 o
  -6  -8   1       34.72       43.53     12.05 o
  -5  -8   1        1.38        3.38      2.94 o
  -4  -8   1        1.69        2.21      3.18 o
  -3  -8   1      125.81      130.96      7.92 o
  -2  -8   1      282.33      286.43     12.52 o
  -1  -8   1       15.75       17.72      5.27 o
   0  -8   1        1.92        3.32      3.83 o
   1  -8   1       25.04       15.72      4.24 o
   2  -8   1       31.78       28.53      5.12 o
   3  -8   1      265.57      262.29     13.52 o
   4  -8   1       69.09       83.37      7.27 o
   5  -8   1       30.52       34.29      9.32 o
   6  -8   1       18.39       19.04      4.48 o
   7  -8   1        0.37        0.64     12.52 o
  -8  -7   1        0.19        1.55      3.09 o
  -7  -7   1        5.35        0.31      3.40 o
  -6  -7   1        3.79        1.06      2.23 o
  -5  -7   1       80.81       88.41      5.21 o
  -4  -7   1        0.03        1.63      1.09 o
  -3  -7   1       12.91       13.71      3.08 o
  -2  -7   1      117.69      109.93      6.99 o
  -1  -7   1      221.26      238.49     10.56 o
   0  -7   1       41.41       45.08      5.23 o
   1  -7   1       10.01       11.79      3.58 o
   2  -7   1       50.79       43.41      5.43 o
   3  -7   1      107.08       98.10      8.84 o
   4  -7   1     1032.65     1012.96     34.17 o
   5  -7   1       17.92       12.71      4.53 o
   6  -7   1       16.55       15.87      4.40 o
   7  -7   1       17.85       16.67      4.33 o
   8  -7   1        0.34        6.18      6.85 o
  -8  -6   1        0.08        1.85      2.47 o
  -7  -6   1        2.28        3.38      1.71 o
  -6  -6   1       96.01      110.67      7.11 o
  -5  -6   1        0.57        0.00      0.84 o
  -4  -6   1        4.02        5.38      1.64 o
  -3  -6   1        8.37        9.87      1.30 o
  -2  -6   1      443.53      440.27     13.46 o
  -1  -6   1      968.33      991.92     31.17 o
   0  -6   1       25.46       24.85      3.51 o
   1  -6   1       58.64       51.95      4.69 o
   2  -6   1      671.63      658.19     22.53 o
   3  -6   1        0.30        0.00      3.27 o
   4  -6   1      286.11      299.31     12.78 o
   5  -6   1      109.40      122.61     11.11 o
   6  -6   1       91.04       87.54     12.76 o
   7  -6   1        0.00        6.09      3.10 o
   8  -6   1        0.89        1.01      3.05 o
   9  -6   1        0.01        1.40      6.22 o
 -10  -5   1        2.07        7.11      3.09 o
  -9  -5   1       19.02       22.56      4.02 o
  -8  -5   1        1.55        0.00      2.78 o
  -7  -5   1        0.29        0.46      1.53 o
  -6  -5   1       48.68       41.88      4.85 o
  -5  -5   1        0.01        1.34      1.38 o
  -4  -5   1      139.28      125.25      3.91 o
  -3  -5   1      303.08      316.80     13.54 o
  -2  -5   1       37.73       35.37      2.33 o
  -1  -5   1      187.38      174.29      5.17 o
   0  -5   1       36.77       51.64      3.12 o
   1  -5   1      180.35      187.72      8.35 o
   2  -5   1       29.00       33.18      3.47 o
   3  -5   1        4.09        4.95      2.52 o
   4  -5   1       69.71       62.89      4.74 o
   5  -5   1       19.23       18.79      4.21 o
   6  -5   1       91.66       81.94      5.53 o
   7  -5   1      152.81      174.96     13.13 o
   8  -5   1       37.44       25.75      4.83 o
   9  -5   1        2.29        0.99      6.11 o
 -11  -4   1       12.59       12.98      3.71 o
 -10  -4   1      125.70      147.78     12.06 o
  -9  -4   1       24.03       26.27      4.33 o
  -8  -4   1       11.39       13.29      3.40 o
  -7  -4   1       14.20       14.02      2.19 o
  -6  -4   1       90.81       78.57      5.27 o
  -5  -4   1      883.18      890.47     24.42 o
  -4  -4   1      292.38      271.05      8.81 o
  -3  -4   1        0.10        0.00      0.53 o
  -2  -4   1      623.83      623.47     12.67 o
  -1  -4   1      100.67       94.46      2.50 o
   0  -4   1      351.93      344.51      8.62 o
   1  -4   1       72.27       65.61      2.29 o
   2  -4   1      105.56      123.92     10.27 o
   3  -4   1      491.52      623.33     20.60 o
   4  -4   1      362.13      443.30     15.62 o
   5  -4   1       24.66       26.11      3.61 o
   6  -4   1       79.28       80.97      5.76 o
   7  -4   1       31.80       33.47      4.79 o
   8  -4   1       13.41       13.49      2.53 o
   9  -4   1       12.13       10.82     17.00 o
  10  -4   1        2.18       11.71     14.16 o
 -11  -3   1       28.19       22.87      4.64 o
 -10  -3   1      266.54      278.08     19.80 o
  -9  -3   1      364.44      398.28     26.92 o
  -8  -3   1        1.13        0.00      2.34 o
  -7  -3   1        4.18        4.40      2.29 o
  -6  -3   1       10.11       11.02      2.28 o
  -5  -3   1      258.47      258.41      9.70 o
  -4  -3   1      358.26      310.55      7.79 o
  -3  -3   1      260.10      217.57      4.52 o
  -2  -3   1      538.00      486.28     10.70 o
  -1  -3   1     4251.27     4239.60     82.17 o
   0  -3   1      211.43      203.14      7.49 o
   1  -3   1       22.29       24.28      1.62 o
   2  -3   1       79.99       86.56      2.63 o
   3  -3   1      105.13      103.12      3.52 o
   4  -3   1      380.72      471.17     13.20 o
   5  -3   1       69.16       80.20      4.48 o
   6  -3   1       16.46       17.80      2.03 o
   7  -3   1        7.61        8.94      4.38 o
   8  -3   1       13.86       23.18     14.83 o
   9  -3   1       34.23       36.40     12.31 o
  10  -3   1        6.99        6.48     12.11 o
 -11  -2   1        2.83        2.16      4.33 o
 -10  -2   1       26.86       48.83      8.65 o
  -9  -2   1      350.52      391.13     18.56 o
  -8  -2   1        3.37        0.00      5.41 o
  -7  -2   1        8.87        9.78      2.73 o
  -6  -2   1       67.65       68.92      5.01 o
  -5  -2   1        7.30        7.64      2.22 o
  -4  -2   1      113.14      106.60      5.86 o
  -3  -2   1      590.14      501.06     12.67 o
  -2  -2   1     5114.31     4575.29     90.74 o
  -1  -2   1     1741.86     1528.39     28.19 o
   0  -2   1      707.00      677.43     14.05 o
   1  -2   1      783.72      871.28     18.07 o
   2  -2   1     2465.07     2915.51     59.73 o
   3  -2   1     1424.82     1853.99     42.04 o
   4  -2   1        2.90        0.00      1.29 o
   5  -2   1      155.07      179.62     11.97 o
   6  -2   1      108.13      117.31      5.67 o
   7  -2   1       56.11       59.66      9.89 o
   8  -2   1        1.46        5.87     12.05 o
   9  -2   1       53.09       53.84     11.65 o
  10  -2   1       33.02        0.00     12.98 o
 -11  -1   1        5.95        0.00      4.94 o
 -10  -1   1       60.82       76.04     15.30 o
  -9  -1   1      133.80      162.18     18.86 o
  -8  -1   1      561.52      580.30     24.30 o
  -7  -1   1        2.28        1.58      0.59 o
  -6  -1   1       61.07       64.08      3.05 o
  -5  -1   1       11.47       14.02      1.34 o
  -4  -1   1        6.67        7.93      1.34 o
  -3  -1   1     1692.18     1565.51     37.57 o
  -2  -1   1       95.14       80.38      2.40 o
  -1  -1   1      875.77      755.86     15.33 o
   0  -1   1        3.13        3.39      0.28 o
   1  -1   1      198.80      224.07      4.77 o
   2  -1   1     1934.87     2419.02     55.19 o
   3  -1   1       76.84       83.51      2.20 o
   4  -1   1       37.59       36.66      1.46 o
   5  -1   1        6.50        9.02      1.37 o
   6  -1   1      330.02      374.14     29.00 o
   7  -1   1      450.50      515.76     25.52 o
   8  -1   1        1.11        0.00     11.90 o
   9  -1   1       65.47       67.88     11.12 o
 -11   0   1        1.20        8.96      5.56 o
 -10   0   1        0.47        0.00     10.82 o
  -9   0   1        0.00        0.00      6.18 o
  -8   0   1     1020.14     1150.80     43.21 o
  -7   0   1        8.77        6.81      1.20 o
  -6   0   1      152.98      149.10      6.40 o
  -5   0   1      371.44      437.05     12.85 o
  -4   0   1      168.72      152.90      8.66 o
  -3   0   1      152.18      165.40      7.86 o
  -2   0   1        7.61        5.02      2.26 o
  -1   0   1       87.71       89.56      3.02 o
   0   0   1      438.79       87.67      5.34 o
   1   0   1      749.51      787.11     19.53 o
   2   0   1      664.03      671.60     16.30 o
   3   0   1       24.15       23.61      0.95 o
   4   0   1      247.84      275.11      7.11 o
   5   0   1      718.31      859.62     26.58 o
   6   0   1        0.23        4.06      3.33 o
   7   0   1       14.26       12.37      1.52 o
   8   0   1       61.31       74.03      7.61 o
   9   0   1      106.28      115.07     12.23 o
  10   0   1       11.85        7.73      4.33 o
 -11   1   1        8.77        5.30      5.41 o
 -10   1   1       46.52       44.33      6.29 o
  -9   1   1        1.94        0.00      6.22 o
  -8   1   1       17.05       14.06      6.88 o
  -7   1   1        5.58        4.99      3.65 o
  -6   1   1      157.23      190.21     17.35 o
  -5   1   1      804.32      870.56     75.74 o
  -4   1   1      921.95     1120.76     40.32 o
  -3   1   1      928.75     1051.86     29.28 o
  -2   1   1       91.88      106.45      6.07 o
  -1   1   1       59.79       66.52      2.38 o
   0   1   1      758.86      678.14     14.34 o
   1   1   1     4312.66     4328.25    104.86 o
   2   1   1      243.60      255.97      6.01 o
   3   1   1        2.88        3.17      0.43 o
   4   1   1       32.06       27.59      3.04 o
   5   1   1       31.27       31.09      1.74 o
   6   1   1        2.24        3.06      2.48 o
   7   1   1       82.73       72.25      4.17 o
   8   1   1      485.81      712.90     45.52 o
   9   1   1       11.95       14.52      4.33 o
  10   1   1       13.71       11.74      4.02 o
 -10   2   1        0.07        0.31     10.51 o
  -9   2   1       58.39       52.21      9.83 o
  -8   2   1       10.03        6.76      8.23 o
  -7   2   1      637.47      731.27     34.99 o
  -6   2   1       27.88       27.83     10.04 o
  -5   2   1       47.10       42.35     11.44 o
  -4   2   1      376.42      518.89     18.11 o
  -3   2   1       72.67       64.58      6.23 o
  -2   2   1       21.41       20.63      2.45 o
  -1   2   1      331.81      347.79      8.39 o
   0   2   1     9621.97    10138.53    207.81 o
   1   2   1     4885.61     4771.14     97.85 o
   2   2   1        6.94        7.48      0.79 o
   3   2   1     5448.44     5661.42    149.82 o
   4   2   1       27.53       25.02      1.82 o
   5   2   1       25.47       26.22      2.34 o
   6   2   1       13.76       15.99      2.63 o
   7   2   1       12.41       11.43      3.09 o
   8   2   1      136.69      156.46     11.75 o
   9   2   1      278.17      369.07     24.44 o
  10   2   1       25.56       24.11      4.33 o
 -10   3   1       51.43       50.38     15.45 o
  -9   3   1      148.52      127.45     15.29 o
  -8   3   1       32.74       24.48     12.01 o
  -7   3   1      605.24      667.42     35.24 o
  -6   3   1      360.95      368.40     31.58 o
  -5   3   1       69.06       69.97     12.21 o
  -4   3   1       42.55       44.68      6.11 o
  -3   3   1      291.10      362.12      9.07 o
  -2   3   1        7.54        6.74      1.25 o
  -1   3   1     1049.12     1045.58     22.57 o
   0   3   1      517.75      444.01     10.39 o
   1   3   1     8513.41     8759.21    179.80 o
   2   3   1      934.33      825.54     21.02 o
   3   3   1       42.54       38.72      1.77 o
   4   3   1     1170.75     1075.90     26.62 o
   5   3   1      218.47      220.50      7.24 o
   6   3   1      162.90      156.21      6.69 o
   7   3   1      155.92      157.29     10.82 o
   8   3   1        0.66        0.00      2.16 o
   9   3   1      334.02      357.70     23.21 o
  10   3   1       25.29       25.03      3.71 o
  11   3   1        1.48        0.93      2.78 o
 -10   4   1        3.87        0.00     10.78 o
  -9   4   1        4.46        2.66     12.55 o
  -8   4   1      130.41      140.50     24.73 o
  -7   4   1       46.24       25.04     14.84 o
  -6   4   1       20.83       21.58      6.05 o
  -5   4   1        8.73        7.80      1.34 o
  -4   4   1        1.94        2.27      1.12 o
  -3   4   1        5.33        6.50      5.22 o
  -2   4   1       88.78      103.16      9.02 o
  -1   4   1      941.98     1069.09     23.26 o
   0   4   1       80.76       69.09      3.01 o
   1   4   1        1.16        0.13      1.25 o
   2   4   1       85.48       83.46      4.93 o
   3   4   1       46.61       34.19      2.34 o
   4   4   1        8.19       12.53      2.01 o
   5   4   1       17.03       11.44      2.47 o
   6   4   1      110.70      101.73      6.49 o
   7   4   1       66.65       69.00      7.57 o
   8   4   1       45.29       47.35      3.34 o
   9   4   1       23.42       29.67      4.02 o
  10   4   1      175.46      195.74     13.61 o
  11   4   1        2.11        2.78      2.78 o
  -9   5   1        2.41        0.00     13.88 o
  -8   5   1       31.72       29.98     19.16 o
  -7   5   1        1.18        4.57      5.96 o
  -6   5   1       12.99       28.86      8.92 o
  -5   5   1      131.53      126.55      9.20 o
  -4   5   1      175.23      157.33      8.33 o
  -3   5   1     1086.86     1181.59     37.51 o
  -2   5   1       91.54       83.08      6.18 o
  -1   5   1       27.13       26.01      3.51 o
   0   5   1      298.71      311.92     10.36 o
   1   5   1      539.64      559.87     14.70 o
   2   5   1     1297.18     1186.37     28.42 o
   3   5   1        1.18        1.11      1.20 o
   4   5   1       28.10       19.34      3.17 o
   5   5   1       60.84       59.64      3.26 o
   6   5   1        4.10        2.47      2.16 o
   7   5   1       18.07       14.53      2.47 o
   8   5   1        2.54        1.55      2.16 o
   9   5   1       17.44       15.45      2.47 o
  -9   6   1        2.01        2.08     14.65 o
  -8   6   1       24.33       11.13     20.09 o
  -7   6   1       66.61       62.40      8.83 o
  -6   6   1      144.79      160.58     14.96 o
  -5   6   1     1313.66     1378.12     44.26 o
  -4   6   1      239.83      237.96     11.51 o
  -3   6   1       25.67       29.34      4.44 o
  -2   6   1       14.09       10.99      5.64 o
  -1   6   1       93.97       76.72     12.03 o
   0   6   1      517.01      598.09     20.64 o
   1   6   1       19.71       14.64      3.52 o
   2   6   1      978.90      916.42     25.35 o
   3   6   1       41.83       46.79      2.69 o
   4   6   1       54.09       56.68      5.07 o
   5   6   1        3.17        2.78      1.02 o
   6   6   1       14.06       16.07      3.40 o
   7   6   1        5.32        0.00      2.16 o
   8   6   1       11.87       16.07      3.09 o
   9   6   1        4.65        0.00      2.47 o
  -8   7   1        2.75        5.82      7.52 o
  -7   7   1        1.54        7.29      3.55 o
  -6   7   1       57.12       64.35     14.41 o
  -5   7   1      202.73      209.14     11.03 o
  -4   7   1       88.06      100.33      7.70 o
  -3   7   1        5.02        2.72      6.13 o
  -2   7   1        1.59        0.00      5.78 o
  -1   7   1        0.08        2.59      4.62 o
   0   7   1       63.70       52.78      5.15 o
   1   7   1       64.50       70.18      8.23 o
   2   7   1      192.40      200.31      9.70 o
   3   7   1       26.25       22.58      3.65 o
   4   7   1       10.44        9.34      2.17 o
   5   7   1       39.65       45.69      4.04 o
   6   7   1        0.16        2.05      1.59 o
   7   7   1        0.64        7.11      2.78 o
   8   7   1        3.37        0.00      2.47 o
   9   7   1        7.46        3.09      2.47 o
  -7   8   1       39.71       37.72      5.64 o
  -6   8   1        2.29        8.14      3.84 o
  -5   8   1       47.68       44.01      5.71 o
  -4   8   1       81.61       76.18      6.71 o
  -3   8   1       98.61       71.32      6.89 o
  -2   8   1      130.45      126.32     13.44 o
  -1   8   1        0.02        0.00      3.88 o
   0   8   1       37.96       31.17      4.72 o
   1   8   1        1.93        0.00      7.27 o
   2   8   1        6.74        1.47      3.44 o
   3   8   1      310.44      313.75     27.85 o
   4   8   1      285.36      282.25     11.97 o
   5   8   1        2.94        3.56      2.91 o
   6   8   1        0.00        0.00      3.40 o
   7   8   1        0.20        0.31      3.40 o
   8   8   1        1.12        0.31      3.09 o
   9   8   1        0.22        0.00      3.09 o
  -6   9   1        2.24        3.58      4.40 o
  -5   9   1       11.93       12.96      4.64 o
  -4   9   1        3.43        6.84     14.14 o
  -3   9   1       63.35       63.49      7.98 o
  -2   9   1       24.95       16.92      4.82 o
  -1   9   1       35.59       42.73      5.79 o
   0   9   1       13.15       10.97      4.15 o
   1   9   1        1.81        0.00      3.78 o
   2   9   1        1.76        5.39      4.27 o
   3   9   1      108.01       97.75      9.53 o
   4   9   1        2.61        3.91      3.69 o
   5   9   1      241.36      273.86     11.97 o
   6   9   1        5.86        0.00      4.02 o
   7   9   1        2.98        3.71      4.02 o
   8   9   1        0.00        0.00      3.40 o
  -5  10   1       29.49       27.58      5.66 o
  -4  10   1        0.23        5.90      4.66 o
  -3  10   1       29.19       28.94      5.56 o
  -2  10   1       16.99       22.34     13.50 o
  -1  10   1        0.00        0.00      5.76 o
   0  10   1      209.82      198.23     12.07 o
   1  10   1        3.32        0.00      4.67 o
   2  10   1       28.76       23.39      5.81 o
   3  10   1       92.71       79.45      7.29 o
   4  10   1       67.74       81.68      6.91 o
   5  10   1        6.62        1.65      4.70 o
   6  10   1       12.99       10.51      5.25 o
   7  10   1        0.25        0.00      4.02 o
  -3  11   1        0.02        2.87      6.90 o
  -2  11   1        8.98       10.42      5.41 o
  -1  11   1       15.56       18.36      5.46 o
   0  11   1       36.95       49.74     11.22 o
   1  11   1       50.93       44.87      7.56 o
   2  11   1       12.26        4.87      4.99 o
   3  11   1        1.61        0.00      4.86 o
   4  11   1        2.27        0.00      4.29 o
   5  11   1        0.22        0.00      5.25 o
   0  12   1       12.23       16.83      8.78 o
   1  12   1        2.55        0.00      5.22 o
   2  12   1        5.39        0.98      4.91 o
   3  12   1        0.46        6.12      5.23 o
  -5 -11   2        9.19        9.67      6.80 o
  -4 -11   2        2.15        2.95      4.85 o
  -3 -11   2       14.99       27.39      7.17 o
  -2 -11   2        2.07        7.34      5.06 o
  -1 -11   2       59.51       74.48      9.91 o
   0 -11   2        1.56        0.00      5.66 o
   1 -11   2       19.79       22.50      7.56 o
   2 -11   2       19.40       17.09      5.71 o
   3 -11   2       37.38       33.43      6.74 o
  -6 -10   2       66.10       90.82     15.76 o
  -5 -10   2        3.94        4.12      4.53 o
  -4 -10   2        1.57        0.09      4.01 o
  -3 -10   2        0.29        2.42      4.00 o
  -2 -10   2       13.51       23.06      5.03 o
  -1 -10   2        0.49        0.00      5.37 o
   0 -10   2        1.42        0.00      4.33 o
   1 -10   2       20.18       36.57     11.37 o
   2 -10   2        2.99        1.47      7.70 o
   3 -10   2       57.95       60.66     10.47 o
   4 -10   2        2.74       10.99      6.30 o
   5 -10   2       20.07       17.33      5.29 o
  -8  -9   2        0.14        0.00      4.64 o
  -7  -9   2        3.68        3.16      3.38 o
  -6  -9   2       12.57       17.31      4.13 o
  -5  -9   2       63.05       76.03     23.03 o
  -4  -9   2        3.11        9.71      3.74 o
  -3  -9   2       22.24       21.22      4.93 o
  -2  -9   2        8.76       10.00      4.25 o
  -1  -9   2        3.33        5.23      7.00 o
   0  -9   2        7.46       11.01      4.31 o
   1  -9   2        1.41        1.65      4.19 o
   2  -9   2      245.67      247.03     13.44 o
   3  -9   2        2.69        3.07      4.35 o
   4  -9   2        1.56        3.79      4.21 o
   5  -9   2        4.38        0.00     12.40 o
   6  -9   2       31.32       37.35      7.71 o
  -8  -8   2        0.10        1.55      3.71 o
  -7  -8   2        0.29        1.32      2.74 o
  -6  -8   2        0.43        4.02      2.90 o
  -5  -8   2       16.81       21.13      5.07 o
  -4  -8   2       74.92       95.52      6.30 o
  -3  -8   2        3.41        6.24      3.10 o
  -2  -8   2        4.49        2.76      3.38 o
  -1  -8   2       17.80       17.75      4.00 o
   0  -8   2        2.69        1.74      3.35 o
   1  -8   2       46.30       43.58      5.97 o
   2  -8   2        4.46        5.70      3.98 o
   3  -8   2      562.17      585.15     28.39 o
   4  -8   2        0.90        1.73      4.11 o
   5  -8   2       36.76       40.08      7.62 o
   6  -8   2       35.15       23.12      4.96 o
   7  -8   2        1.94        5.53      4.58 o
  -8  -7   2        2.02        1.02      2.07 o
  -7  -7   2        0.92        0.00      2.47 o
  -6  -7   2       58.44       53.03      4.35 o
  -5  -7   2       10.89       10.23      4.51 o
  -4  -7   2        1.15        0.50      1.08 o
  -3  -7   2       75.46       81.37      5.50 o
  -2  -7   2      235.24      259.47     11.42 o
  -1  -7   2       22.86       25.05      4.73 o
   0  -7   2       13.01       11.77      3.39 o
   1  -7   2        3.14        6.51      3.10 o
   2  -7   2      156.42      157.59      8.64 o
   3  -7   2       62.15       68.45      5.78 o
   4  -7   2      126.40      126.84      8.01 o
   5  -7   2       48.67       40.08      7.34 o
   6  -7   2      137.25      146.80     11.31 o
   7  -7   2       44.02       32.34      4.65 o
   8  -7   2        0.07        4.77      7.83 o
 -10  -6   2       13.07       16.38      4.02 o
  -9  -6   2       11.36       10.20      3.40 o
  -8  -6   2        2.11        2.92      1.93 o
  -7  -6   2       42.40       37.01      5.74 o
  -6  -6   2        2.75        2.65      2.00 o
  -5  -6   2        0.03        0.00      0.82 o
  -4  -6   2        4.96        5.17      1.12 o
  -3  -6   2        0.51        1.05      0.82 o
  -2  -6   2       72.69       64.79      4.63 o
  -1  -6   2        2.24        3.66      2.33 o
   0  -6   2       14.87       16.04      2.86 o
   1  -6   2        6.48        6.47      2.58 o
   2  -6   2        6.43        5.95      2.70 o
   3  -6   2        1.75        2.97      2.67 o
   4  -6   2      301.64      316.84     37.14 o
   5  -6   2       26.18       21.95      3.36 o
   6  -6   2        1.29        4.10      2.61 o
   7  -6   2       51.58       42.40      4.48 o
   8  -6   2       11.32       13.37      8.18 o
   9  -6   2        0.82        9.14     20.70 o
 -10  -5   2        3.11        3.09      3.40 o
  -9  -5   2       17.28       17.59      2.73 o
  -8  -5   2        1.64        2.63      2.78 o
  -7  -5   2        7.86        8.87      1.97 o
  -6  -5   2       40.93       48.44      4.95 o
  -5  -5   2        4.44        5.59      1.35 o
  -4  -5   2        5.19        2.04      1.13 o
  -3  -5   2       54.10       55.73      3.57 o
  -2  -5   2      181.52      178.64      6.24 o
  -1  -5   2      367.42      337.31     16.80 o
   0  -5   2       16.09        8.39      2.63 o
   1  -5   2       46.13       42.55      3.50 o
   2  -5   2      201.00      206.77      8.69 o
   3  -5   2      153.42      175.04      9.11 o
   4  -5   2       61.37       68.00      8.30 o
   5  -5   2       21.68       14.79      2.35 o
   6  -5   2       75.42       75.52      5.10 o
   7  -5   2       34.27       29.95      3.41 o
   8  -5   2        4.04        7.11      2.99 o
   9  -5   2        2.70        0.00      6.41 o
 -10  -4   2        0.01        2.47      3.71 o
  -9  -4   2       19.73       13.60      4.94 o
  -8  -4   2       18.33       18.66      3.16 o
  -7  -4   2        5.12        6.77      4.02 o
  -6  -4   2      155.67      156.64      8.31 o
  -5  -4   2        0.24        0.97      0.90 o
  -4  -4   2      947.21      895.13     20.81 o
  -3  -4   2      464.59      435.77      9.69 o
  -2  -4   2      755.02      800.15     18.04 o
  -1  -4   2       17.74       15.62      1.18 o
   0  -4   2      661.28      671.14     14.57 o
   1  -4   2       94.96       95.58      3.19 o
   2  -4   2       34.70       32.41      2.03 o
   3  -4   2      656.19      874.71     32.88 o
   4  -4   2       20.81       30.45      2.78 o
   5  -4   2      258.89      299.51     11.66 o
   6  -4   2       23.69       24.83      2.60 o
   7  -4   2       64.16       56.95      4.75 o
   8  -4   2      531.63      506.77     27.85 o
   9  -4   2        0.55        0.00      5.72 o
  10  -4   2        0.88        5.25     19.16 o
 -11  -3   2       49.05       51.62      7.42 o
 -10  -3   2       12.13       16.09      3.84 o
  -9  -3   2      114.70      130.61      9.02 o
  -8  -3   2        4.44        4.41      3.12 o
  -7  -3   2       22.87       27.20      4.00 o
  -6  -3   2        0.36        1.00      4.17 o
  -5  -3   2       34.68       29.94      3.42 o
  -4  -3   2      576.49      534.57     11.75 o
  -3  -3   2       10.13       11.09      0.71 o
  -2  -3   2        0.18        0.00      0.51 o
  -1  -3   2      135.20      122.89      2.88 o
   0  -3   2      534.62      523.59     10.32 o
   1  -3   2        0.42        0.05      0.48 o
   2  -3   2        8.14        8.90      0.82 o
   3  -3   2     4033.65     5172.85    116.59 o
   4  -3   2      164.75      185.70      8.66 o
   5  -3   2       15.61       12.68      3.94 o
   6  -3   2       22.17       21.57      3.08 o
   7  -3   2        1.28        2.41      2.49 o
   8  -3   2        4.24        0.00      3.29 o
   9  -3   2       34.89       45.43     17.31 o
  10  -3   2       42.11       26.52     14.03 o
 -11  -2   2       30.84       24.72      5.56 o
 -10  -2   2       11.48       14.92      4.94 o
  -9  -2   2       52.43       55.29      6.95 o
  -8  -2   2        4.10        0.45      4.02 o
  -7  -2   2       15.73       12.46      3.40 o
  -6  -2   2        1.79        1.56      2.51 o
  -5  -2   2       31.22       25.44      5.70 o
  -4  -2   2       21.25       22.24      1.47 o
  -3  -2   2       16.83       16.87      0.96 o
  -2  -2   2     4835.06     4275.98     78.46 o
  -1  -2   2        0.07        0.19      0.49 o
   0  -2   2     1344.35     1246.70     24.28 o
   1  -2   2      750.44      721.58     14.97 o
   2  -2   2      250.38      281.38      6.13 o
   3  -2   2      167.15      233.94      5.91 o
   4  -2   2     3049.42     4425.22     90.51 o
   5  -2   2       40.23       42.97      2.29 o
   6  -2   2       11.08       11.91      2.52 o
   7  -2   2      133.91      142.69      8.42 o
   8  -2   2       15.64        1.24     10.82 o
   9  -2   2       35.70       27.39     12.98 o
  10  -2   2        9.99       28.43     15.76 o
 -11  -1   2       21.10       25.34      7.11 o
 -10  -1   2       12.63       12.46      4.26 o
  -9  -1   2      199.32      210.11     13.92 o
  -8  -1   2      153.30      141.51      8.41 o
  -7  -1   2       62.72       61.51      4.08 o
  -6  -1   2        2.47        1.88      2.51 o
  -5  -1   2       67.22       67.28      3.53 o
  -4  -1   2        9.06        5.31      1.19 o
  -3  -1   2     1086.19     1038.34     25.16 o
  -2  -1   2      542.77      487.34     11.93 o
  -1  -1   2    42816.35    42731.22    844.28 o
   0  -1   2     1057.41      931.15     21.13 o
   1  -1   2      703.34      664.42     15.25 o
   2  -1   2      240.46      278.30      5.93 o
   3  -1   2      749.83      860.48     17.89 o
   4  -1   2     3883.88     5413.69    110.76 o
   5  -1   2      128.12      162.62      3.97 o
   6  -1   2       37.61       34.40      1.92 o
   7  -1   2       12.35       12.61      1.81 o
   8  -1   2       61.58       54.98      9.64 o
   9  -1   2       51.36       40.95      9.27 o
 -11   0   2        1.03        0.00      4.31 o
 -10   0   2       19.21        7.67      8.04 o
  -9   0   2        2.48        8.65      6.18 o
  -8   0   2      152.17      172.57     12.06 o
  -7   0   2       35.17       34.06      5.99 o
  -6   0   2      799.97      903.10     40.91 o
  -5   0   2       41.86       58.54      5.13 o
  -4   0   2      186.62      213.85      8.91 o
  -3   0   2        0.22        1.85      2.81 o
  -2   0   2        9.72       10.06      1.70 o
  -1   0   2     1212.22     1103.59     25.30 o
   0   0   2       14.81       11.71      0.62 o
   1   0   2      369.37      409.53      9.32 o
   2   0   2      528.31      586.19     14.41 o
   3   0   2      217.08      252.35      6.42 o
   4   0   2      517.46      592.58     29.28 o
   5   0   2       33.38       26.01      1.66 o
   6   0   2       37.16       31.91      2.07 o
   7   0   2       76.05       70.18     10.20 o
   8   0   2      230.70      248.71     21.03 o
   9   0   2       26.76        6.80      8.96 o
 -11   1   2       63.65       71.48      7.57 o
 -10   1   2       14.76       17.62      8.65 o
  -9   1   2        3.96        9.80     11.43 o
  -8   1   2      155.40      159.48     13.92 o
  -7   1   2        6.38        8.05      8.65 o
  -6   1   2       98.13      102.27      8.00 o
  -5   1   2      114.82      145.76      8.70 o
  -4   1   2       23.74       24.35      3.77 o
  -3   1   2      142.67      162.89      7.29 o
  -2   1   2      126.33      106.42      6.42 o
  -1   1   2      708.32      570.71     12.45 o
   0   1   2     5506.35     5118.28    104.70 o
   1   1   2      295.19      287.34      7.28 o
   2   1   2      443.04      429.89     10.67 o
   3   1   2      626.05      699.09     17.20 o
   4   1   2     1492.51     1628.60     44.00 o
   5   1   2      283.11      328.31     11.65 o
   6   1   2       71.37       61.58      3.07 o
   7   1   2      192.98      170.91     14.38 o
   8   1   2      618.48      466.96     29.44 o
 -10   2   2       59.82       72.02     13.91 o
  -9   2   2        9.28        5.66      6.76 o
  -8   2   2      345.15      397.46     36.36 o
  -7   2   2      562.81      626.24     30.68 o
  -6   2   2       94.53       83.78     10.84 o
  -5   2   2        0.00        0.00      7.77 o
  -4   2   2      207.93      214.11     12.14 o
  -3   2   2        0.00        0.00      4.23 o
  -2   2   2     2038.99     2186.30     54.97 o
  -1   2   2      737.59      731.44     17.21 o
   0   2   2     3427.06     3475.26     77.33 o
   1   2   2     2234.64     2098.76     46.82 o
   2   2   2       11.80       13.27      1.06 o
   3   2   2      153.39      188.81      4.67 o
   4   2   2       25.29       20.21      1.43 o
   5   2   2      357.28      376.18     10.96 o
   6   2   2      311.16      322.58      8.57 o
   7   2   2       39.21       36.47      2.91 o
   8   2   2       15.86        8.96      5.56 o
 -10   3   2        0.03        9.58     12.98 o
  -9   3   2        0.04        2.73      8.39 o
  -8   3   2       38.78       40.42     10.82 o
  -7   3   2      559.68      623.67     62.27 o
  -6   3   2       11.38        7.78     10.29 o
  -5   3   2        3.62        6.58      9.54 o
  -4   3   2        0.52        6.49     10.20 o
  -3   3   2      142.81      153.38      5.76 o
  -2   3   2      114.48      116.29      5.49 o
  -1   3   2     2067.77     2140.07     44.86 o
   0   3   2      132.24      112.26      4.23 o
   1   3   2      132.92      138.99      5.86 o
   2   3   2      583.22      505.10     13.14 o
   3   3   2        0.07        0.00      0.76 o
   4   3   2     2176.22     2237.59     79.11 o
   5   3   2       84.38       79.44      9.61 o
   6   3   2       16.79       16.52      1.87 o
   7   3   2       15.19       14.44      4.33 o
   8   3   2      133.33      141.77      6.38 o
   9   3   2       32.15       33.69      4.33 o
 -10   4   2        0.74        0.00     10.02 o
  -9   4   2        9.93        0.00     10.68 o
  -8   4   2       31.12       20.74     12.39 o
  -7   4   2       40.71       43.39     13.19 o
  -6   4   2      315.00      391.79     35.28 o
  -5   4   2       88.66       65.85     16.39 o
  -4   4   2        1.47        3.40      1.20 o
  -3   4   2       36.30       36.09      3.44 o
  -2   4   2        0.13        4.12      1.68 o
  -1   4   2      863.85      837.64     20.39 o
   0   4   2      259.76      243.19      6.78 o
   1   4   2      395.94      375.07      9.11 o
   2   4   2      678.78      612.20     15.30 o
   3   4   2      214.18      226.31     11.76 o
   4   4   2       86.89       82.79      3.14 o
   5   4   2      619.12      625.43     18.70 o
   6   4   2        9.12        6.90      0.92 o
   7   4   2        5.15        3.71      1.85 o
   8   4   2        0.13        0.00      1.85 o
   9   4   2       57.70       48.84      4.64 o
  -9   5   2        0.25        0.00     11.80 o
  -8   5   2        7.44        0.00     16.69 o
  -7   5   2       23.67       28.43     17.31 o
  -6   5   2     1644.53     1770.12    103.01 o
  -5   5   2        7.87        7.06     13.13 o
  -4   5   2       80.44       71.72      5.29 o
  -3   5   2       88.51       79.14      6.27 o
  -2   5   2       11.06       14.51      2.95 o
  -1   5   2       62.99       80.14      5.47 o
   0   5   2     2356.19     2567.80     67.51 o
   1   5   2      859.70      774.01     21.67 o
   2   5   2     1352.28     1331.01     31.91 o
   3   5   2       74.53       56.30      3.72 o
   4   5   2       16.14       13.83      1.89 o
   5   5   2       10.92        8.88      2.06 o
   6   5   2       16.14       15.22      2.79 o
   7   5   2      110.86      105.12      6.80 o
   8   5   2        9.57        4.94      2.16 o
   9   5   2      124.42       89.97      6.49 o
  -9   6   2       26.32       12.42     15.35 o
  -8   6   2       35.45       51.58     16.54 o
  -7   6   2       75.45       61.51     20.09 o
  -6   6   2       13.45       16.58      3.39 o
  -5   6   2     1113.79     1074.50     41.02 o
  -4   6   2       24.83       27.46      4.23 o
  -3   6   2       15.15       20.96      3.70 o
  -2   6   2       10.61       14.79      3.30 o
  -1   6   2        4.37        4.81      3.01 o
   0   6   2       24.52       21.83      3.53 o
   1   6   2      347.54      300.61     12.13 o
   2   6   2      247.02      239.54      8.42 o
   3   6   2      196.75      170.03      7.92 o
   4   6   2        9.93        9.57      2.36 o
   5   6   2       16.11       18.65      2.03 o
   6   6   2       16.35       13.84      3.55 o
   7   6   2       49.51       46.67      4.33 o
   8   6   2       31.28       24.42      3.40 o
  -8   7   2        1.93        3.71     18.54 o
  -7   7   2        3.10       11.52      3.93 o
  -6   7   2       29.86       26.02     12.03 o
  -5   7   2       34.91       32.89      4.70 o
  -4   7   2      538.69      481.07     21.01 o
  -3   7   2       13.54        9.53      3.52 o
  -2   7   2       11.00       15.96      7.31 o
  -1   7   2       50.89       50.67      5.12 o
   0   7   2      169.41      161.77      8.96 o
   1   7   2      111.22      113.26      7.67 o
   2   7   2        1.73        0.65      2.90 o
   3   7   2       84.61       79.52     10.51 o
   4   7   2       48.82       56.61     10.51 o
   5   7   2      136.67      140.66      7.21 o
   6   7   2        7.87        7.69      1.77 o
   7   7   2       31.94       29.98      4.02 o
   8   7   2       30.60       25.34      3.71 o
   9   7   2       20.43       14.22      3.40 o
  -7   8   2       22.11       24.49      8.98 o
  -6   8   2       11.65       14.05      7.91 o
  -5   8   2      458.19      394.76     21.21 o
  -4   8   2       80.41       72.55      6.52 o
  -3   8   2        0.84        0.00      3.51 o
  -2   8   2       16.39       13.21      4.48 o
  -1   8   2       24.97       19.18      4.59 o
   0   8   2        0.84        0.00      3.27 o
   1   8   2       25.45       26.19      4.51 o
   2   8   2       35.45       35.95      4.44 o
   3   8   2       10.93        7.52      3.62 o
   4   8   2       26.99       33.48      7.82 o
   5   8   2       46.30       41.33      4.22 o
   6   8   2       30.56       36.16      5.25 o
   7   8   2       11.76       11.13      4.02 o
   8   8   2       17.73       17.92      4.02 o
   9   8   2        6.53        6.49      3.09 o
  -6   9   2       64.14       58.61      6.44 o
  -5   9   2        6.93       12.76      4.52 o
  -4   9   2       22.29       23.20      5.25 o
  -3   9   2        0.42        7.50      8.10 o
  -2   9   2        1.20        3.68      4.38 o
  -1   9   2        4.76        3.20      3.90 o
   0   9   2       87.26       69.09     10.75 o
   1   9   2      106.51      120.92      8.34 o
   2   9   2        0.93        7.20      5.66 o
   3   9   2       16.83       13.41      3.91 o
   4   9   2       97.90      115.22     16.23 o
   5   9   2      447.24      519.76     20.93 o
   6   9   2        1.08        3.09      3.71 o
   7   9   2        9.68        9.27      4.02 o
   8   9   2        2.19        1.55      3.71 o
  -5  10   2       25.27       28.46      8.08 o
  -4  10   2        0.29        3.95      4.90 o
  -3  10   2        0.12       10.54     19.47 o
  -2  10   2       15.66       24.90      5.36 o
  -1  10   2        6.27        6.69      6.53 o
   0  10   2       79.59       68.28      7.04 o
   1  10   2        0.02        0.00      4.22 o
   2  10   2        1.06        0.00      3.96 o
   3  10   2        1.44        0.58      3.89 o
   4  10   2        5.80       12.67      4.43 o
   5  10   2        7.10        2.16      4.64 o
   6  10   2       58.92       51.93      6.80 o
   7  10   2        0.64        6.80      4.02 o
  -3  11   2       15.26       13.42      6.74 o
  -2  11   2        0.86        0.00      5.00 o
  -1  11   2       40.89       42.23      6.62 o
   0  11   2        9.41       13.49      5.42 o
   1  11   2       33.18       27.19      7.57 o
   2  11   2        0.00        0.00      4.31 o
   3  11   2        0.15        0.00      4.41 o
   4  11   2       25.56       23.70      5.03 o
   5  11   2        5.42       10.82      5.25 o
   0  12   2       13.24       11.67      5.56 o
   1  12   2        5.56        9.76      4.98 o
   2  12   2        6.22        7.90      5.58 o
  -4 -11   3        6.87        8.44      5.72 o
  -3 -11   3        0.77        3.57      4.69 o
  -2 -11   3       18.57       21.09      5.74 o
  -1 -11   3        0.23        0.00      5.28 o
   0 -11   3        1.92        4.54      5.26 o
   1 -11   3        4.78        1.18      5.30 o
   2 -11   3       60.84       66.34      7.91 o
  -6 -10   3       21.29       23.96      4.91 o
  -5 -10   3       22.48       31.90      5.41 o
  -4 -10   3        0.69        4.03      4.07 o
  -3 -10   3        4.64        0.07      5.19 o
  -2 -10   3        0.31        0.00      4.36 o
  -1 -10   3        0.29        0.00      4.31 o
   0 -10   3        2.26        3.63      5.08 o
   1 -10   3       56.63       56.48      6.91 o
   2 -10   3      131.33      133.77      9.75 o
   3 -10   3       28.10       22.22      5.45 o
   4 -10   3        4.98        0.90      4.87 o
   5 -10   3       18.24       16.59      5.51 o
  -7  -9   3        8.37        4.64      4.64 o
  -6  -9   3       65.97       86.24      9.27 o
  -5  -9   3       30.04       31.90     10.51 o
  -4  -9   3        2.31        6.42      3.95 o
  -3  -9   3        5.65        6.82      3.89 o
  -2  -9   3        2.65        1.86      3.72 o
  -1  -9   3        0.34        0.00      3.48 o
   0  -9   3       12.87       13.32      4.30 o
   1  -9   3       67.97       69.35      6.49 o
   2  -9   3      747.48      799.60     31.33 o
   3  -9   3       35.79       44.55      9.34 o
   4  -9   3       23.40       24.11      6.48 o
   5  -9   3       66.17       66.16      6.88 o
   6  -9   3        9.63       11.81      4.53 o
  -8  -8   3        0.10        1.85      2.78 o
  -7  -8   3        5.38        6.53      2.97 o
  -6  -8   3        0.02        0.32      2.80 o
  -5  -8   3        0.07        0.00      2.59 o
  -4  -8   3        0.44        0.00      2.75 o
  -3  -8   3       81.23      111.51      8.91 o
  -2  -8   3      131.29      124.05      7.56 o
  -1  -8   3        0.32        1.63      3.23 o
   0  -8   3        5.77        4.49      3.45 o
   1  -8   3        0.35        4.53      3.42 o
   2  -8   3       15.33       11.60      3.90 o
   3  -8   3      876.63      949.49     32.38 o
   4  -8   3      110.56      104.30      7.99 o
   5  -8   3        4.73        1.96      3.43 o
   6  -8   3       41.84       42.90      5.44 o
   7  -8   3        6.72        7.07      7.15 o
  -8  -7   3       13.86       16.69      3.71 o
  -7  -7   3        4.30        5.56      3.55 o
  -6  -7   3        3.81        3.90      2.38 o
  -5  -7   3       12.51       14.47      2.97 o
  -4  -7   3        1.29        0.00      2.12 o
  -3  -7   3       37.16       42.15      7.24 o
  -2  -7   3      506.63      529.65     21.55 o
  -1  -7   3      114.14      112.07      6.60 o
   0  -7   3        1.82        1.41      2.70 o
   1  -7   3       17.56       13.54      3.29 o
   2  -7   3        5.82        6.51      3.71 o
   3  -7   3       33.40       34.99      6.10 o
   4  -7   3       50.58       51.33      4.68 o
   5  -7   3       11.87       11.86      3.17 o
   6  -7   3        1.53        0.34      4.44 o
   7  -7   3        0.05        0.00      4.48 o
   8  -7   3        0.01        3.09      4.88 o
  -9  -6   3       14.97       17.51      2.84 o
  -8  -6   3       13.42       22.40      2.73 o
  -7  -6   3       37.34       39.98      9.27 o
  -6  -6   3        2.38        1.19      1.66 o
  -5  -6   3        0.65        0.27      1.57 o
  -4  -6   3        3.96        2.52      1.35 o
  -3  -6   3        4.27        3.03      2.00 o
  -2  -6   3        1.27        1.18      1.34 o
  -1  -6   3       11.27       15.11      1.83 o
   0  -6   3       23.88       21.91      2.91 o
   1  -6   3        1.26        3.41      1.46 o
   2  -6   3       16.86       16.14      2.76 o
   3  -6   3      236.72      244.34     12.45 o
   4  -6   3        6.90       12.92      6.79 o
   5  -6   3        0.25        1.40      2.33 o
   6  -6   3      193.59      198.29     11.21 o
   7  -6   3       95.75       77.00      9.39 o
   8  -6   3        3.29        7.71      2.65 o
   9  -6   3       11.18       11.02      8.74 o
 -10  -5   3        0.00        0.93      3.71 o
  -9  -5   3        0.02        1.77      2.63 o
  -8  -5   3        9.85       11.57      2.72 o
  -7  -5   3       35.54       33.69      3.34 o
  -6  -5   3      356.55      380.41     16.81 o
  -5  -5   3      127.68      126.90      4.28 o
  -4  -5   3       23.52       28.37      2.47 o
  -3  -5   3        2.64        1.63      0.71 o
  -2  -5   3      409.19      404.67     10.77 o
  -1  -5   3      234.60      228.86      7.46 o
   0  -5   3       70.18       65.44      3.16 o
   1  -5   3        6.60        7.24      2.07 o
   2  -5   3       28.17       35.19      2.34 o
   3  -5   3       25.51       22.58      2.10 o
   4  -5   3       65.98       68.31      6.80 o
   5  -5   3       77.75       76.48      4.98 o
   6  -5   3       11.42       11.34      3.95 o
   7  -5   3      340.65      316.93     26.13 o
   8  -5   3        8.58        4.14      3.89 o
   9  -5   3        0.72       11.76     19.16 o
 -10  -4   3       67.81       54.09      7.11 o
  -9  -4   3        0.64        0.71      3.19 o
  -8  -4   3        6.28        6.16      3.12 o
  -7  -4   3       12.23       10.69      3.12 o
  -6  -4   3       46.49       38.98      3.70 o
  -5  -4   3       40.79       40.90      2.22 o
  -4  -4   3       19.42       15.82      1.58 o
  -3  -4   3        0.14        0.00      0.64 o
  -2  -4   3       65.73       70.19      2.55 o
  -1  -4   3        0.05        0.00      0.65 o
   0  -4   3      153.56      157.35      7.06 o
   1  -4   3        8.02        9.09      0.89 o
   2  -4   3      311.33      320.16     10.23 o
   3  -4   3      188.80      173.43      6.20 o
   4  -4   3       26.16       29.86      3.25 o
   5  -4   3       16.29       12.19      1.67 o
   6  -4   3       23.24       23.50      2.34 o
   7  -4   3        3.48        7.38      2.07 o
   8  -4   3       85.03       81.31      8.23 o
   9  -4   3        0.73        2.22      3.51 o
  10  -4   3       10.34        0.00     19.47 o
 -10  -3   3      164.61      175.77     11.43 o
  -9  -3   3        0.68        1.56      3.46 o
  -8  -3   3      104.77      107.93     12.06 o
  -7  -3   3       61.22       57.26     17.31 o
  -6  -3   3        0.14        0.40      2.85 o
  -5  -3   3        1.68        1.78      0.81 o
  -4  -3   3      224.68      196.91      5.23 o
  -3  -3   3      294.86      264.71      5.89 o
  -2  -3   3      287.21      268.86      5.40 o
  -1  -3   3      580.36      544.29     11.04 o
   0  -3   3        0.10        0.26      0.53 o
   1  -3   3      486.35      494.33     10.46 o
   2  -3   3      617.68      768.97     20.02 o
   3  -3   3      629.15      730.43     22.01 o
   4  -3   3      147.51      189.95      6.83 o
   5  -3   3      414.63      460.12     14.66 o
   6  -3   3       38.39       36.48      3.50 o
   7  -3   3        0.42        0.21      1.49 o
   8  -3   3        3.04        1.49      1.49 o
   9  -3   3       23.88       20.68      2.28 o
  10  -3   3        5.23       14.22     16.07 o
 -10  -2   3       42.54       44.25     18.54 o
  -9  -2   3      101.46      116.17      9.29 o
  -8  -2   3        2.34        0.22      4.64 o
  -7  -2   3       35.14       35.13     10.35 o
  -6  -2   3        1.33        3.27      2.63 o
  -5  -2   3       18.59       20.85      2.23 o
  -4  -2   3     1111.83     1154.97     31.28 o
  -3  -2   3      112.88      101.28      3.30 o
  -2  -2   3      636.10      602.97     12.08 o
  -1  -2   3     3998.41     3737.18     69.01 o
   0  -2   3     1057.21      995.33     19.70 o
   1  -2   3        2.95        1.83      0.54 o
   2  -2   3       47.62       45.82      2.25 o
   3  -2   3       73.64       77.66      2.48 o
   4  -2   3      130.12      171.53      5.32 o
   5  -2   3      622.16      785.62     23.79 o
   6  -2   3       14.51       19.20      1.79 o
   7  -2   3        1.16        1.45      2.63 o
   8  -2   3      404.15      443.12     24.12 o
   9  -2   3        4.94        3.34      1.83 o
  10  -2   3        0.83        8.65     12.67 o
 -10  -1   3        2.05        0.00      6.49 o
  -9  -1   3      115.87      107.51     18.55 o
  -8  -1   3       31.10       28.35      2.60 o
  -7  -1   3        4.57        4.40      1.51 o
  -6  -1   3       68.61       66.53      3.44 o
  -5  -1   3      181.15      166.55      6.03 o
  -4  -1   3     1461.67     1479.74     44.64 o
  -3  -1   3      403.17      386.99     10.86 o
  -2  -1   3     5777.59     5315.81    103.07 o
  -1  -1   3     9785.57     9308.43    179.44 o
   0  -1   3      258.50      219.98      4.65 o
   1  -1   3     1673.52     1646.10     37.70 o
   2  -1   3       67.19       70.12      2.37 o
   3  -1   3      278.48      332.80      8.95 o
   4  -1   3      227.59      367.79      8.03 o
   5  -1   3        8.66        9.65      1.10 o
   6  -1   3      463.82      583.17     15.74 o
   7  -1   3        9.48        8.98      1.45 o
   8  -1   3        2.53        0.00      5.25 o
   9  -1   3        4.14        0.95      1.81 o
 -10   0   3        0.19        0.00      4.00 o
  -9   0   3        9.11        3.89      7.42 o
  -8   0   3        3.65        6.03      3.01 o
  -7   0   3       10.84       20.90      3.83 o
  -6   0   3      625.08      629.49     20.84 o
  -5   0   3       28.36       33.80      3.50 o
  -4   0   3        0.18        3.06      2.21 o
  -3   0   3       64.50       72.00      3.78 o
  -2   0   3      522.51      495.88     13.67 o
  -1   0   3       17.83       12.03      0.81 o
   0   0   3     2328.81     2265.35     46.48 o
   1   0   3       16.35       11.08      0.78 o
   2   0   3      186.50      173.04      4.20 o
   3   0   3      364.18      424.76     10.68 o
   4   0   3      125.91      158.97      4.40 o
   5   0   3      256.73      289.51      8.68 o
   6   0   3       92.96      104.00      3.72 o
   7   0   3     1081.44     1107.96     55.91 o
   8   0   3       40.77       48.83      4.33 o
   9   0   3       55.73       58.44      4.85 o
 -10   1   3       15.06       27.81      8.65 o
  -9   1   3       22.70       24.01      5.57 o
  -8   1   3      157.42      148.96     20.87 o
  -7   1   3       93.42      104.63      8.84 o
  -6   1   3       65.39       77.61      7.61 o
  -5   1   3      191.84      196.29     10.29 o
  -4   1   3       70.75       83.68      8.57 o
  -3   1   3      671.41      672.65     23.36 o
  -2   1   3      219.21      216.43      8.09 o
  -1   1   3      678.81      610.67     13.12 o
   0   1   3      325.27      275.47      6.18 o
   1   1   3       87.72       82.85      2.28 o
   2   1   3     1968.33     2057.37     54.80 o
   3   1   3      187.14      216.02      5.72 o
   4   1   3        2.29        2.40      0.72 o
   5   1   3      142.13      181.39      5.95 o
   6   1   3        1.26        0.00      0.75 o
   7   1   3      220.86      231.00      7.19 o
   8   1   3        0.02        0.81      1.19 o
 -10   2   3       45.47       51.92     12.36 o
  -9   2   3       11.40       23.94     17.31 o
  -8   2   3      236.35      266.13     17.43 o
  -7   2   3      230.55      226.93     16.29 o
  -6   2   3       13.27       15.62      7.19 o
  -5   2   3        0.46        0.00      6.35 o
  -4   2   3       41.66       33.62      7.61 o
  -3   2   3      244.16      271.62     14.42 o
  -2   2   3      105.60      122.45      4.23 o
  -1   2   3      681.14      686.85     15.07 o
   0   2   3     1897.50     1927.09     43.28 o
   1   2   3     3834.30     3679.18     81.65 o
   2   2   3      200.68      193.04      5.29 o
   3   2   3      685.06      612.18     16.11 o
   4   2   3      123.00      130.24      4.89 o
   5   2   3      319.42      365.23     16.10 o
   6   2   3       68.52       69.27      2.77 o
   7   2   3      155.39      172.75      5.47 o
   8   2   3      392.10      389.15     18.42 o
   9   2   3       39.64       28.13      3.09 o
 -10   3   3        2.82        1.24     11.13 o
  -9   3   3       79.23       95.05     12.28 o
  -8   3   3        0.91        0.96     16.69 o
  -7   3   3       33.51       46.25     10.87 o
  -6   3   3       20.89       45.50     14.53 o
  -5   3   3        0.23        5.49     14.37 o
  -4   3   3       54.27       46.58     10.02 o
  -3   3   3        2.60        0.00      2.91 o
  -2   3   3      457.73      489.74     14.11 o
  -1   3   3      250.08      264.20      7.18 o
   0   3   3       29.13       30.61      1.92 o
   1   3   3      125.94      126.40      3.97 o
   2   3   3      227.72      218.13      6.26 o
   3   3   3      109.66      119.21      4.99 o
   4   3   3      559.76      618.67     16.49 o
   5   3   3       23.42       17.01      1.49 o
   6   3   3       16.05       15.91      1.40 o
   7   3   3       66.62       67.45      2.84 o
   8   3   3       27.56       29.51      2.94 o
   9   3   3      258.27      250.25     13.30 o
  -9   4   3        0.00       13.01     10.16 o
  -8   4   3       47.95       63.15     12.89 o
  -7   4   3       22.36       25.98     11.14 o
  -6   4   3        2.54       22.29     10.75 o
  -5   4   3       62.12       49.23     11.78 o
  -4   4   3      145.15      160.29      6.09 o
  -3   4   3       70.94       66.59      3.65 o
  -2   4   3       91.99       90.01      4.04 o
  -1   4   3      386.85      401.60     13.17 o
   0   4   3        0.54        3.49      1.83 o
   1   4   3      973.28     1007.40     24.34 o
   2   4   3        0.14        1.89      2.54 o
   3   4   3       78.96       82.81      5.31 o
   4   4   3       12.41       15.58      1.32 o
   5   4   3        0.44        0.58      0.98 o
   6   4   3      146.08      134.96     11.98 o
   7   4   3        6.60        6.93      1.85 o
   8   4   3        8.14        5.25      2.16 o
   9   4   3        0.01        0.00      2.16 o
  -9   5   3        6.16        0.00     16.38 o
  -8   5   3       27.61       13.60     11.90 o
  -7   5   3      252.90      243.19     22.07 o
  -6   5   3      481.42      493.49     32.21 o
  -5   5   3       60.20       53.51      7.42 o
  -4   5   3       19.23       18.44      3.83 o
  -3   5   3       40.82       37.61      7.84 o
  -2   5   3        4.57        4.98      2.46 o
  -1   5   3     1961.51     2178.02     92.32 o
   0   5   3      293.55      329.74     12.55 o
   1   5   3     1123.17     1139.69     33.43 o
   2   5   3      742.00      704.66     19.36 o
   3   5   3      127.37      112.59      5.42 o
   4   5   3       32.37       35.86      3.21 o
   5   5   3        0.24        0.00      1.24 o
   6   5   3       65.43       64.07      7.05 o
   7   5   3       14.40        5.56      2.78 o
   8   5   3        0.46        3.71      2.16 o
   9   5   3        8.37        1.55      2.16 o
  -8   6   3        0.26        0.00     12.26 o
  -7   6   3        6.68       19.68     13.60 o
  -6   6   3      210.59      169.80     24.43 o
  -5   6   3      250.01      217.04     14.38 o
  -4   6   3       32.49       39.44      6.53 o
  -3   6   3       23.80       20.18      3.66 o
  -2   6   3       28.29       24.87      3.64 o
  -1   6   3        3.98        3.29      2.70 o
   0   6   3      207.10      189.06      8.83 o
   1   6   3       81.43       98.95      6.07 o
   2   6   3       41.15       41.74      2.97 o
   3   6   3      112.35      107.48      8.35 o
   4   6   3       40.80       40.11      3.71 o
   5   6   3        1.34        3.42      1.52 o
   6   6   3        0.53        0.50      1.85 o
   7   6   3       49.87       46.36      4.64 o
   8   6   3        8.60        5.25      2.78 o
   9   6   3       10.25        4.33      2.47 o
  -8   7   3       29.11       21.02     27.66 o
  -7   7   3       53.08       69.20     16.56 o
  -6   7   3       78.60       75.53      7.24 o
  -5   7   3      337.46      353.84     20.24 o
  -4   7   3      236.00      193.59     10.22 o
  -3   7   3        1.38        0.00      3.11 o
  -2   7   3        2.44        4.57      3.24 o
  -1   7   3      115.89      123.74     13.69 o
   0   7   3        1.23        0.00      4.32 o
   1   7   3       20.09       24.92      6.24 o
   2   7   3      599.56      652.27     21.83 o
   3   7   3     1038.95     1020.63     31.77 o
   4   7   3       18.54       17.57      3.04 o
   5   7   3       20.25       20.37      2.73 o
   6   7   3        8.23       11.14      2.94 o
   7   7   3        0.71        0.62      2.47 o
   8   7   3        9.45       10.82      3.09 o
   9   7   3        0.06        0.00      2.47 o
  -7   8   3        1.90       17.00     18.23 o
  -6   8   3        4.05        0.38     14.99 o
  -5   8   3       15.24       10.35      4.11 o
  -4   8   3       49.15       57.46      5.98 o
  -3   8   3       15.27       13.12      4.05 o
  -2   8   3       88.96       77.97      6.47 o
  -1   8   3       15.70       14.93      3.76 o
   0   8   3        9.94       12.51      7.54 o
   1   8   3       40.04       41.64      4.80 o
   2   8   3      292.23      267.06     24.91 o
   3   8   3        1.77        2.54      2.81 o
   4   8   3      629.36      686.57     26.38 o
   5   8   3       20.23       17.15      3.06 o
   6   8   3        2.76        3.40      3.09 o
   7   8   3        1.24        0.00      2.78 o
   8   8   3        6.46        7.42      3.40 o
   9   8   3        8.02        6.49      3.40 o
  -6   9   3        0.68        9.00      4.23 o
  -5   9   3        5.04        8.77      4.14 o
  -4   9   3        8.16        4.73      3.99 o
  -3   9   3       33.41       36.02     10.31 o
  -2   9   3        1.23        3.33      3.75 o
  -1   9   3      199.12      136.47     10.52 o
   0   9   3        0.33        0.00      5.61 o
   1   9   3       11.86       16.46      4.13 o
   2   9   3       11.72       13.85      3.85 o
   3   9   3       32.44       39.26      4.78 o
   4   9   3      258.69      253.02     12.69 o
   5   9   3       12.66       12.26      4.33 o
   6   9   3        0.02        0.00      3.09 o
   7   9   3       11.04       10.20      4.02 o
   8   9   3        0.08        0.00      3.09 o
  -5  10   3       53.15       51.95      6.41 o
  -4  10   3       26.72       26.32      5.27 o
  -3  10   3        5.01        3.51      6.46 o
  -2  10   3       10.65        7.29      5.49 o
  -1  10   3       93.26       92.54      7.46 o
   0  10   3        9.54       11.89      4.77 o
   1  10   3       34.23       26.09      5.03 o
   2  10   3        4.50        9.54      4.15 o
   3  10   3        5.00        2.59      3.94 o
   4  10   3        7.73       10.31      3.62 o
   5  10   3       13.54       12.36      4.64 o
   6  10   3        0.43        6.49      4.33 o
   7  10   3        4.32        7.42      4.33 o
  -3  11   3        1.77        0.00      5.71 o
  -2  11   3        9.20       11.62      4.42 o
  -1  11   3       10.77        9.04      4.80 o
   0  11   3        5.42        7.46      4.56 o
   1  11   3       20.89       15.87      4.97 o
   2  11   3        1.37        0.00      7.83 o
   3  11   3        8.61        8.90      4.45 o
   4  11   3        9.63        5.31      4.21 o
   5  11   3        2.60        8.03      4.94 o
  -3 -11   4       10.03       15.73      5.16 o
  -2 -11   4        0.11        0.96      5.05 o
  -1 -11   4        3.07        5.04      4.99 o
   0 -11   4       11.31        8.14      7.46 o
   1 -11   4        7.82        0.00      4.95 o
   2 -11   4       44.82       47.17     11.41 o
  -5 -10   4        0.35        2.05      4.04 o
  -4 -10   4        1.43        2.03      4.00 o
  -3 -10   4        2.93        1.77      4.17 o
  -2 -10   4        0.02        1.82      4.51 o
  -1 -10   4        0.40        0.00      3.97 o
   0 -10   4        1.87        0.00      4.16 o
   1 -10   4       68.66       92.68      8.51 o
   2 -10   4       11.04       14.19      7.93 o
   3 -10   4        2.87       13.00      4.88 o
   4 -10   4       16.44       27.09     13.23 o
  -7  -9   4        1.13        0.00      3.32 o
  -6  -9   4       22.79       33.05      8.04 o
  -5  -9   4       21.36       29.64      4.59 o
  -4  -9   4       55.57       67.29      6.10 o
  -3  -9   4       28.69       30.78      6.24 o
  -2  -9   4        4.77        3.71      3.53 o
  -1  -9   4        0.57        1.24      5.24 o
   0  -9   4        4.69        6.27      4.04 o
   1  -9   4       11.58       11.99      4.29 o
   2  -9   4       10.03       13.42      4.44 o
   3  -9   4       43.51       42.53     16.71 o
   4  -9   4        2.20        6.83      3.95 o
   5  -9   4        7.72        9.27      4.38 o
   6  -9   4        4.49        6.10      7.09 o
  -8  -8   4        1.87        0.31      3.40 o
  -7  -8   4        0.01        0.00      2.57 o
  -6  -8   4       10.93       12.54      4.48 o
  -5  -8   4       14.59       22.55      3.48 o
  -4  -8   4       33.86       36.62      4.63 o
  -3  -8   4       56.98       81.58     13.11 o
  -2  -8   4        2.68        0.00      2.89 o
  -1  -8   4       15.72       12.42      4.43 o
   0  -8   4       15.33       10.82      3.57 o
   1  -8   4       13.48        8.59      6.13 o
   2  -8   4       69.64       67.28      5.73 o
   3  -8   4        5.13        3.98      7.80 o
   4  -8   4       20.37       33.93      4.64 o
   5  -8   4        0.64        0.54      3.17 o
   6  -8   4       59.81       46.56      5.56 o
   7  -8   4        0.39        4.06      3.49 o
  -8  -7   4        9.51        9.08      3.24 o
  -7  -7   4        7.27        3.63      2.47 o
  -6  -7   4        5.14        3.58      2.60 o
  -5  -7   4       34.73       25.94      6.65 o
  -4  -7   4        0.13        0.00      3.35 o
  -3  -7   4       45.75       57.67     14.53 o
  -2  -7   4       56.85       69.68      3.76 o
  -1  -7   4       20.52       17.50      2.06 o
   0  -7   4       29.09       32.56      2.62 o
   1  -7   4        7.80        6.73      1.95 o
   2  -7   4       78.62       76.27      6.12 o
   3  -7   4      275.77      280.31     13.44 o
   4  -7   4        0.52        3.11      2.58 o
   5  -7   4       90.73       88.57     11.62 o
   6  -7   4       13.17       11.87      4.84 o
   7  -7   4        0.62        4.41      2.93 o
   8  -7   4        4.67        2.79     12.02 o
  -9  -6   4        3.14        3.40      2.40 o
  -8  -6   4        0.00        0.00      2.63 o
  -7  -6   4       12.33       10.88      2.51 o
  -6  -6   4        3.41        2.36      2.81 o
  -5  -6   4       86.53       87.20      8.74 o
  -4  -6   4        8.68        8.39      1.74 o
  -3  -6   4        8.93        6.98      1.94 o
  -2  -6   4       34.28       34.65      2.27 o
  -1  -6   4       56.32       59.01      3.03 o
   0  -6   4        6.96        5.62      1.34 o
   1  -6   4       22.37       22.53      2.78 o
   2  -6   4       14.34       12.56      1.92 o
   3  -6   4       24.71       21.24      2.10 o
   4  -6   4      259.27      262.43     17.81 o
   5  -6   4        1.52        0.00      2.05 o
   6  -6   4       24.06       18.26      5.46 o
   7  -6   4       26.49       32.95      5.64 o
   8  -6   4        3.09        8.28      5.88 o
  -9  -5   4        0.06        1.51      2.94 o
  -8  -5   4        0.56        0.00      2.47 o
  -7  -5   4       51.25       42.43      4.64 o
  -6  -5   4      121.76      122.16      6.33 o
  -5  -5   4      157.29      153.12      6.95 o
  -4  -5   4       14.24       13.88      1.18 o
  -3  -5   4       49.06       45.69      1.98 o
  -2  -5   4        9.69        8.34      1.16 o
  -1  -5   4      840.31      875.37     25.99 o
   0  -5   4        3.12        1.80      1.03 o
   1  -5   4       14.01        9.47      1.36 o
   2  -5   4       17.56       16.69      1.65 o
   3  -5   4       13.10       12.99      1.68 o
   4  -5   4       68.76       72.22      3.89 o
   5  -5   4       14.80       15.52      2.01 o
   6  -5   4        0.21        0.00      6.03 o
   7  -5   4      486.75      482.66     27.36 o
   8  -5   4        1.14        8.05      2.99 o
   9  -5   4        0.41        0.36      5.09 o
 -10  -4   4        8.93        3.72      4.08 o
  -9  -4   4        8.73        6.00      3.71 o
  -8  -4   4       16.91       11.40      3.71 o
  -7  -4   4        4.05        1.56      2.80 o
  -6  -4   4        8.55        9.68      1.14 o
  -5  -4   4      121.33      105.69      5.82 o
  -4  -4   4       11.44       11.73      1.80 o
  -3  -4   4        4.27        1.92      1.01 o
  -2  -4   4      212.35      194.66      5.07 o
  -1  -4   4      163.49      145.81      4.40 o
   0  -4   4       23.79       22.98      1.55 o
   1  -4   4        4.73        2.63      0.91 o
   2  -4   4     1682.92     1782.53     52.29 o
   3  -4   4        1.49        0.00      1.25 o
   4  -4   4       14.40       15.28      1.68 o
   5  -4   4        2.01        0.52      1.29 o
   6  -4   4        0.31        1.13      1.85 o
   7  -4   4        0.44        2.07      2.63 o
   8  -4   4        0.29        0.00      1.50 o
   9  -4   4       32.79       32.41      7.79 o
 -10  -3   4       60.41       65.10      7.09 o
  -9  -3   4       32.19       29.67      6.18 o
  -8  -3   4        2.77        4.92      3.88 o
  -7  -3   4        4.46        1.98      1.86 o
  -6  -3   4       62.20       65.50      4.15 o
  -5  -3   4       29.10       26.99      1.96 o
  -4  -3   4       65.15       50.72      2.32 o
  -3  -3   4     3322.17     3082.31     64.22 o
  -2  -3   4       76.00       68.91      2.11 o
  -1  -3   4        0.49        0.55      0.59 o
   0  -3   4      401.23      389.83     11.06 o
   1  -3   4        1.82        1.28      0.78 o
   2  -3   4       59.37       74.61      3.14 o
   3  -3   4      340.53      464.30     14.32 o
   4  -3   4        4.69        3.72      1.07 o
   5  -3   4      225.43      255.00      8.87 o
   6  -3   4       95.58      100.89      4.62 o
   7  -3   4      111.82      103.90      4.70 o
   8  -3   4      135.09      106.97      5.84 o
   9  -3   4        8.54       12.29      3.73 o
  10  -3   4       15.18       13.29     17.00 o
 -10  -2   4        1.62        0.00     10.04 o
  -9  -2   4        0.00        0.24      4.08 o
  -8  -2   4       12.55       18.84      5.56 o
  -7  -2   4        0.81        0.88      1.52 o
  -6  -2   4       10.19        7.66      1.59 o
  -5  -2   4        5.19        3.22      1.78 o
  -4  -2   4      283.37      274.06      9.40 o
  -3  -2   4       82.09       76.95      3.21 o
  -2  -2   4     1730.75     1746.29     40.80 o
  -1  -2   4       36.75       36.27      1.54 o
   0  -2   4     1366.38     1357.29     27.45 o
   1  -2   4       14.76       16.56      0.91 o
   2  -2   4      383.76      404.94     10.84 o
   3  -2   4      906.78     1070.30     27.65 o
   4  -2   4      146.21      171.14      5.22 o
   5  -2   4       17.50       21.17      1.86 o
   6  -2   4        0.07        0.00      1.65 o
   7  -2   4      185.05      204.46      7.45 o
   8  -2   4      200.05      203.62     10.52 o
   9  -2   4        1.33        0.00      1.97 o
  10  -2   4        4.93        0.00     13.29 o
 -10  -1   4       20.66       27.59     15.14 o
  -9  -1   4        0.89        1.77      4.79 o
  -8  -1   4        3.96        4.74      3.89 o
  -7  -1   4      352.12      382.18     13.74 o
  -6  -1   4      110.67      118.39      5.19 o
  -5  -1   4      236.82      224.54      7.58 o
  -4  -1   4       22.10       19.87      1.97 o
  -3  -1   4       66.73       59.09      3.10 o
  -2  -1   4     1350.99     1213.44     25.17 o
  -1  -1   4      640.89      591.77     11.90 o
   0  -1   4      119.30      134.67      3.19 o
   1  -1   4       61.33       47.54      1.85 o
   2  -1   4       24.05       22.13      1.43 o
   3  -1   4       30.13       34.81      1.95 o
   4  -1   4        6.20        9.05      1.13 o
   5  -1   4        3.50        4.82      1.03 o
   6  -1   4        1.98        2.03      0.98 o
   7  -1   4       20.58       23.43      2.07 o
   8  -1   4       16.67       20.06      2.07 o
   9  -1   4        6.45        2.35     11.13 o
  10  -1   4        0.08        0.31      2.16 o
 -10   0   4        6.99        0.00      4.75 o
  -9   0   4       16.14       10.03      4.83 o
  -8   0   4       37.34       42.82      4.45 o
  -7   0   4       49.68       52.77      4.73 o
  -6   0   4       30.57       40.28      4.06 o
  -5   0   4        8.69        2.71      2.37 o
  -4   0   4      102.03      131.01      6.32 o
  -3   0   4      264.36      245.52      8.76 o
  -2   0   4      418.35      355.92      7.88 o
  -1   0   4      146.73      140.84      3.48 o
   0   0   4      247.80      255.02      5.68 o
   1   0   4      379.14      376.00      8.68 o
   2   0   4     1434.75     1407.46     29.14 o
   3   0   4      955.43     1064.49     26.88 o
   4   0   4       61.06       81.63      4.16 o
   5   0   4       30.68       29.37      1.97 o
   6   0   4      145.45      137.14      5.57 o
   7   0   4     1145.42     1199.09     60.58 o
   8   0   4       39.64       34.93      3.71 o
   9   0   4        1.82        0.00      2.16 o
  10   0   4        0.00        0.00      2.16 o
 -10   1   4       25.92       45.74     10.20 o
  -9   1   4        3.01        1.55      6.80 o
  -8   1   4       72.06       66.48      6.54 o
  -7   1   4       41.99       46.02      5.60 o
  -6   1   4       45.85       55.06      5.83 o
  -5   1   4       88.97       95.82      8.50 o
  -4   1   4        8.73       14.91      4.00 o
  -3   1   4     1440.25     1439.59     44.23 o
  -2   1   4       62.81       48.30      2.36 o
  -1   1   4     1015.25      930.05     19.52 o
   0   1   4      259.99      267.70      6.02 o
   1   1   4     2050.99     2070.35     42.57 o
   2   1   4     2099.92     2270.65     47.06 o
   3   1   4        1.54        0.00      0.94 o
   4   1   4       79.40       91.01      3.51 o
   5   1   4      410.94      473.70     13.93 o
   6   1   4      395.88      429.66     15.43 o
   7   1   4        0.61        2.97      1.39 o
   8   1   4     1085.69     1100.79     38.38 o
   9   1   4       82.84       70.79      5.26 o
  10   1   4        1.33        0.62      2.16 o
 -10   2   4       71.30       88.71     13.60 o
  -9   2   4       21.44       31.67      6.45 o
  -8   2   4       66.60       86.86      8.99 o
  -7   2   4       74.55       80.86     13.14 o
  -6   2   4        0.03        2.35      5.14 o
  -5   2   4       12.48       14.36      7.88 o
  -4   2   4       15.62       18.37      7.42 o
  -3   2   4       87.02      113.18      8.84 o
  -2   2   4      205.22      188.76      6.79 o
  -1   2   4       33.80       34.00      2.58 o
   0   2   4        2.88        6.00      1.24 o
   1   2   4      304.24      311.48      7.14 o
   2   2   4      196.33      193.84      6.70 o
   3   2   4     2607.38     2685.45     76.16 o
   4   2   4       39.02       58.93      2.72 o
   5   2   4        4.76        5.82      1.32 o
   6   2   4      299.32      293.25      8.87 o
   7   2   4       49.16       50.44      5.10 o
   8   2   4       28.26       27.11      1.93 o
   9   2   4        0.03        3.09      2.16 o
  10   2   4        8.26        3.09      2.16 o
 -10   3   4       34.93       38.94     12.67 o
  -9   3   4       25.76       25.72      7.60 o
  -8   3   4        0.10        3.76      7.26 o
  -7   3   4       58.12       57.68     11.28 o
  -6   3   4       25.59       19.88      7.77 o
  -5   3   4       69.12       69.56      9.80 o
  -4   3   4      173.76      162.14     13.00 o
  -3   3   4       71.90      100.85      5.32 o
  -2   3   4     2134.83     2210.40     55.82 o
  -1   3   4      132.62      117.94      4.16 o
   0   3   4        9.62        6.02      1.32 o
   1   3   4      161.96      139.35      4.77 o
   2   3   4       22.92       21.51      1.91 o
   3   3   4      239.94      261.80      8.67 o
   4   3   4       45.87       55.15      2.75 o
   5   3   4        0.15        0.71      1.11 o
   6   3   4      224.33      207.63     14.67 o
   7   3   4       13.64       15.47      1.53 o
   8   3   4        7.31        6.18      2.01 o
   9   3   4       49.23       41.11      4.02 o
  10   3   4       53.30       49.14      4.33 o
  -9   4   4       25.23       17.73      9.50 o
  -8   4   4        0.39        3.39      8.39 o
  -7   4   4     1218.72     1278.26     55.05 o
  -6   4   4       14.50        6.29     10.04 o
  -5   4   4        0.07        6.60     18.54 o
  -4   4   4       75.27       67.87      4.75 o
  -3   4   4        2.76        3.25      2.63 o
  -2   4   4      186.78      214.56     10.25 o
  -1   4   4      773.83      916.33     29.59 o
   0   4   4       64.58       41.78      3.17 o
   1   4   4        0.01        0.35      2.90 o
   2   4   4       28.27       18.53      2.12 o
   3   4   4       11.43       12.94      1.97 o
   4   4   4        4.61        9.79      2.28 o
   5   4   4        0.90        0.00      1.44 o
   6   4   4      139.42      141.93      5.54 o
   7   4   4       72.05       69.60      3.56 o
   8   4   4       68.03       63.06      5.56 o
   9   4   4       52.80       50.69      4.95 o
  10   4   4       18.57       12.36      3.09 o
  -9   5   4       61.69       76.84     13.72 o
  -8   5   4        2.41        0.00      9.42 o
  -7   5   4        0.93        3.37     25.03 o
  -6   5   4     1050.05      962.43     57.88 o
  -5   5   4       45.55       30.67     11.42 o
  -4   5   4       39.36       41.22      5.05 o
  -3   5   4        0.23        0.00      2.09 o
  -2   5   4       35.70       37.27      3.75 o
  -1   5   4      111.84       99.01     16.08 o
   0   5   4       47.06       41.89      3.92 o
   1   5   4       51.08       57.11      8.72 o
   2   5   4      956.11      894.24     27.22 o
   3   5   4       36.61       41.46      3.40 o
   4   5   4        4.39        4.64      1.63 o
   5   5   4        0.68        1.14      1.31 o
   6   5   4       27.81       30.84      2.51 o
   7   5   4        3.38        4.09      1.31 o
   8   5   4        0.18        1.24      2.47 o
   9   5   4        0.34        0.00      2.16 o
  10   5   4       28.46       36.16      4.33 o
  -8   6   4       11.84        0.12     10.95 o
  -7   6   4        0.71        0.00     10.18 o
  -6   6   4      183.75      144.90     18.33 o
  -5   6   4        5.84        0.00      9.20 o
  -4   6   4        2.44        0.00      2.99 o
  -3   6   4       13.55       13.73      3.54 o
  -2   6   4        0.07        0.91      5.03 o
  -1   6   4      197.92      221.33      9.59 o
   0   6   4       72.87       80.81      5.65 o
   1   6   4       12.47       14.29      2.75 o
   2   6   4        0.08        0.00      1.62 o
   3   6   4        4.86        4.83      3.24 o
   4   6   4       97.52       97.35      7.42 o
   5   6   4        0.75        0.04      1.48 o
   6   6   4       55.60       52.36      3.50 o
   7   6   4       17.19       15.76      2.07 o
   8   6   4       68.60       46.06      4.64 o
   9   6   4       31.93       26.89      3.71 o
  10   6   4        7.07        2.47      2.78 o
  -7   7   4        0.03        0.00     11.56 o
  -6   7   4      364.32      348.51     15.98 o
  -5   7   4       12.85       13.23      8.81 o
  -4   7   4      170.99      155.98     17.16 o
  -3   7   4       21.58       16.34      3.64 o
  -2   7   4       29.45       22.15      3.66 o
  -1   7   4       11.11       20.90      3.55 o
   0   7   4       25.10       25.90      3.58 o
   1   7   4        0.19        0.00      2.42 o
   2   7   4       34.09       43.50      4.68 o
   3   7   4      438.90      452.94     14.78 o
   4   7   4       14.30       15.65      2.73 o
   5   7   4       42.57       45.79      3.60 o
   6   7   4        3.73        0.82      1.63 o
   7   7   4       40.61       31.83      4.02 o
   8   7   4        0.54        4.33      3.09 o
   9   7   4       72.10       59.66      5.56 o
  -7   8   4        5.50        0.00     13.89 o
  -6   8   4       55.39       42.94      5.51 o
  -5   8   4        3.23        0.00      3.31 o
  -4   8   4       88.01      105.69      8.76 o
  -3   8   4        0.05        1.66      3.03 o
  -2   8   4       14.78        9.24      3.45 o
  -1   8   4       77.11       88.26      6.81 o
   0   8   4      129.90      125.18      7.52 o
   1   8   4        3.33        4.82      2.90 o
   2   8   4       62.88       55.41      4.61 o
   3   8   4       26.94       31.63      3.67 o
   4   8   4      597.16      679.82     25.78 o
   5   8   4        8.18        5.78      2.51 o
   6   8   4       17.85       19.96      2.60 o
   7   8   4        4.85        9.89      3.09 o
   8   8   4        0.18        0.93      3.09 o
  -6   9   4        0.01        0.00     13.32 o
  -5   9   4        0.75        0.00      4.48 o
  -4   9   4       45.42       36.00      4.99 o
  -3   9   4        0.00        2.92      3.30 o
  -2   9   4        6.85        1.65      7.16 o
  -1   9   4      332.74      310.61     14.03 o
   0   9   4        2.58        2.96      3.46 o
   1   9   4       24.95       25.96      4.16 o
   2   9   4        0.22        0.16      2.85 o
   3   9   4      114.34      117.07      7.97 o
   4   9   4        8.16        6.94      3.26 o
   5   9   4       41.22       43.02      5.41 o
   6   9   4        0.00        0.93      3.40 o
   7   9   4        1.62        0.00      3.40 o
   8   9   4        0.73        0.00      3.40 o
  -4  10   4       56.19       52.50      7.44 o
  -3  10   4        6.41        5.93      4.02 o
  -2  10   4       46.14       43.46      5.63 o
  -1  10   4       21.23       33.53      5.87 o
   0  10   4       16.84       12.94      7.35 o
   1  10   4        4.15        3.72      3.67 o
   2  10   4        1.85        2.69      3.39 o
   3  10   4       79.66       68.43      7.31 o
   4  10   4       17.29       24.28      5.25 o
   5  10   4        2.83        1.16      2.82 o
   6  10   4        0.20        1.85      3.71 o
  -2  11   4        1.80        0.00      3.82 o
  -1  11   4       26.07       20.43     16.53 o
   0  11   4        9.50        4.28      3.80 o
   1  11   4        4.82        2.62      4.12 o
   2  11   4        1.46        7.90      8.85 o
   3  11   4       63.90       78.61      6.52 o
   4  11   4       24.99       33.06      5.01 o
   5  11   4        0.00        3.71      4.33 o
  -1 -11   5        0.45        4.97      4.84 o
   0 -11   5        3.59        8.05     17.49 o
  -5 -10   5        4.73        0.58      4.04 o
  -4 -10   5        7.42        9.38      4.48 o
  -3 -10   5        1.77        7.49      3.92 o
  -2 -10   5        5.10        1.26      5.46 o
  -1 -10   5        5.05        7.23      4.28 o
   0 -10   5       16.35       15.40      8.02 o
   1 -10   5      260.42      325.97     22.90 o
   2 -10   5       24.31       25.53      5.20 o
   3 -10   5       16.94       16.54      4.95 o
  -6  -9   5        0.40        0.00      4.02 o
  -5  -9   5       32.97       50.99      9.74 o
  -4  -9   5       26.01       31.53      6.41 o
  -3  -9   5        6.13        3.80      3.41 o
  -2  -9   5        2.36        5.54      3.61 o
  -1  -9   5        1.04        0.00      3.54 o
   0  -9   5        0.95        1.85      3.51 o
   1  -9   5        6.41       17.25      4.17 o
   2  -9   5      441.81      445.04     40.04 o
   3  -9   5      164.74      170.16      9.97 o
   4  -9   5        4.85        0.00      4.14 o
   5  -9   5        2.33        8.65     10.18 o
  -7  -8   5        1.65        1.85      3.71 o
  -6  -8   5       21.16       27.90      6.64 o
  -5  -8   5        5.93        5.92      2.97 o
  -4  -8   5        1.00        0.00      3.93 o
  -3  -8   5       53.94       77.13     12.36 o
  -2  -8   5       65.41       60.42      3.83 o
  -1  -8   5        4.80        5.66      3.81 o
   0  -8   5        0.36        0.00      1.73 o
   1  -8   5       17.33       15.91      2.42 o
   2  -8   5      146.07      138.67      8.75 o
   3  -8   5       12.86        7.73      3.56 o
   4  -8   5        2.68        3.67      3.13 o
   5  -8   5        2.85        5.78      6.46 o
   6  -8   5        0.00        0.00      6.35 o
  -8  -7   5       28.68       38.21      7.42 o
  -7  -7   5        0.92        0.00      2.19 o
  -6  -7   5       15.31       15.53      2.28 o
  -5  -7   5       22.22       31.04      6.03 o
  -4  -7   5       15.59       18.69      3.97 o
  -3  -7   5       40.02       44.20      2.91 o
  -2  -7   5       38.28       37.31      2.75 o
  -1  -7   5       13.21       12.06      1.90 o
   0  -7   5        3.63        3.47      1.62 o
   1  -7   5       12.37        9.59      1.85 o
   2  -7   5       11.54        6.57      2.42 o
   3  -7   5      137.65      133.48      7.60 o
   4  -7   5       60.61       55.10      9.16 o
   5  -7   5       40.76       45.70      5.75 o
   6  -7   5       29.87       21.37      3.72 o
   7  -7   5        7.21        6.68      2.94 o
  -9  -6   5       12.70        6.66      3.12 o
  -8  -6   5        0.33        0.35      2.51 o
  -7  -6   5       54.83       55.00      4.48 o
  -6  -6   5        6.71        6.60      2.72 o
  -5  -6   5       20.81       27.12      3.84 o
  -4  -6   5      161.83      162.57      5.38 o
  -3  -6   5       20.19       24.43      2.02 o
  -2  -6   5      116.33      117.82      4.70 o
  -1  -6   5       67.40       59.70      3.63 o
   0  -6   5        0.03        0.00      1.15 o
   1  -6   5        0.22        0.00      1.32 o
   2  -6   5       19.61       17.40      1.94 o
   3  -6   5       51.57       49.97      5.00 o
   4  -6   5      446.50      497.62     19.14 o
   5  -6   5        3.26        0.04      1.60 o
   6  -6   5      164.12      159.56     19.17 o
   7  -6   5        7.92        9.97      5.92 o
   8  -6   5        0.00        1.05      2.87 o
  -9  -5   5       17.91       19.97      3.82 o
  -8  -5   5        4.08        2.76      2.94 o
  -7  -5   5        5.07        0.19      2.67 o
  -6  -5   5       13.09       13.85      1.37 o
  -5  -5   5       18.25       17.62      1.61 o
  -4  -5   5       59.61       55.64      2.58 o
  -3  -5   5        0.41        0.00      0.87 o
  -2  -5   5       39.74       42.34      2.45 o
  -1  -5   5       64.94       61.75      3.00 o
   0  -5   5        8.15        6.17      1.22 o
   1  -5   5        1.21        1.06      1.09 o
   2  -5   5       28.30       29.48      2.02 o
   3  -5   5      172.07      161.95      6.06 o
   4  -5   5       85.41       70.36      3.78 o
   5  -5   5       24.71       24.09      2.30 o
   6  -5   5       27.76       22.54      3.71 o
   7  -5   5      102.52       93.49      6.00 o
   8  -5   5        0.60        1.23      5.25 o
   9  -5   5        6.37        3.15      2.64 o
  -9  -4   5       24.94       14.22      4.06 o
  -8  -4   5        7.58        4.94      4.33 o
  -7  -4   5        2.13        0.00      3.03 o
  -6  -4   5        8.76        8.37      1.83 o
  -5  -4   5       15.62       17.31      1.40 o
  -4  -4   5       46.94       44.18      1.95 o
  -3  -4   5      133.14      115.40      3.96 o
  -2  -4   5       42.74       39.11      1.89 o
  -1  -4   5      341.71      336.43      9.39 o
   0  -4   5       25.13       27.32      1.77 o
   1  -4   5      252.89      240.55      7.75 o
   2  -4   5      342.37      343.36     10.80 o
   3  -4   5       67.62       65.85      3.50 o
   4  -4   5       32.03       29.37      2.63 o
   5  -4   5      167.08      181.47      9.49 o
   6  -4   5        1.22        0.00      2.05 o
   7  -4   5        3.11        4.82      2.45 o
   8  -4   5        4.87        4.83      4.48 o
   9  -4   5        0.96        3.32      2.08 o
 -10  -3   5        1.69        1.12      4.12 o
  -9  -3   5        1.24        6.04      4.49 o
  -8  -3   5       79.81       77.08      7.50 o
  -7  -3   5        1.39        3.50      1.65 o
  -6  -3   5        0.01        0.00      1.66 o
  -5  -3   5       36.36       39.84      3.75 o
  -4  -3   5       27.53       24.37      1.97 o
  -3  -3   5     1742.79     1619.66     37.87 o
  -2  -3   5      332.31      333.89      9.47 o
  -1  -3   5       82.64       83.89      3.07 o
   0  -3   5      493.88      519.82     15.66 o
   1  -3   5       13.94       13.71      1.61 o
   2  -3   5       15.25       12.26      1.41 o
   3  -3   5      850.31     1031.19     30.58 o
   4  -3   5       16.93       16.90      1.58 o
   5  -3   5      482.26      545.34     17.17 o
   6  -3   5        9.64        9.30      1.90 o
   7  -3   5      131.22      138.39      5.92 o
   8  -3   5        0.51        0.37      1.38 o
   9  -3   5        6.09        7.56      3.09 o
  10  -3   5        0.39        6.99      2.45 o
 -10  -2   5        0.06        1.85      5.03 o
  -9  -2   5        0.02        0.00      4.40 o
  -8  -2   5       44.86       47.77     12.52 o
  -7  -2   5        0.33        0.00      3.25 o
  -6  -2   5       78.17       78.30      4.16 o
  -5  -2   5      101.70      105.00      4.78 o
  -4  -2   5      243.02      241.14      7.83 o
  -3  -2   5     1096.41     1078.14     22.84 o
  -2  -2   5     3435.88     3321.58     69.32 o
  -1  -2   5       96.15       92.65      2.91 o
   0  -2   5      922.95      890.85     23.76 o
   1  -2   5       34.99       41.53      2.32 o
   2  -2   5       98.13      106.66      3.97 o
   3  -2   5      145.59      144.93      5.18 o
   4  -2   5       23.46       21.79      1.73 o
   5  -2   5       75.72       84.34      3.72 o
   6  -2   5       14.78       15.60      1.90 o
   7  -2   5       25.00       25.36      2.84 o
   8  -2   5       25.03       26.30      3.56 o
   9  -2   5       22.47       23.49      3.09 o
  10  -2   5        1.86        5.99      7.26 o
 -10  -1   5        0.24        0.00      9.43 o
  -9  -1   5        0.07        0.44      4.48 o
  -8  -1   5        1.17        4.18      4.00 o
  -7  -1   5      210.90      212.89      8.89 o
  -6  -1   5       12.34       11.61      2.05 o
  -5  -1   5       14.50       14.49      2.20 o
  -4  -1   5        9.07        9.25      2.18 o
  -3  -1   5      365.84      320.18     10.77 o
  -2  -1   5       66.43       55.17      3.23 o
  -1  -1   5      397.35      392.67      8.70 o
   0  -1   5      190.01      189.40      5.33 o
   1  -1   5        2.34        9.74      2.22 o
   2  -1   5        1.88        0.40      1.11 o
   3  -1   5       19.49       19.45      1.82 o
   4  -1   5      146.98      143.03      5.30 o
   5  -1   5        6.60        5.64      1.51 o
   6  -1   5      493.08      566.90     24.62 o
   7  -1   5       69.17       76.16      4.04 o
   8  -1   5       60.35       63.58      3.70 o
   9  -1   5       41.31       37.78      6.18 o
  10  -1   5       55.73       61.51      5.56 o
 -10   0   5       15.24       24.30      5.71 o
  -9   0   5       26.68       36.46      6.33 o
  -8   0   5        0.34        1.44     10.35 o
  -7   0   5       34.45       30.68      6.34 o
  -6   0   5       34.09       47.43      5.10 o
  -5   0   5       17.60       25.92      3.18 o
  -4   0   5      103.56      111.38      9.74 o
  -3   0   5       36.03       32.43      3.03 o
  -2   0   5       84.38       74.66      6.47 o
  -1   0   5      179.64      169.36      4.49 o
   0   0   5       82.14       79.87      2.68 o
   1   0   5       87.90      101.45      4.77 o
   2   0   5       39.71       36.63      1.88 o
   3   0   5       80.20       92.39      3.31 o
   4   0   5       68.06       67.15      5.26 o
   5   0   5       26.69       25.20      1.97 o
   6   0   5       62.43       68.56      5.87 o
   7   0   5      224.09      209.42     11.75 o
   8   0   5      140.07      130.17      8.04 o
   9   0   5      146.89      144.02      6.34 o
  10   0   5        0.99        3.71      2.47 o
 -10   1   5        8.57       10.51      8.34 o
  -9   1   5        0.25       10.82      8.34 o
  -8   1   5        0.27        0.00      3.32 o
  -7   1   5       54.97       57.35      5.76 o
  -6   1   5        0.01        0.00      3.01 o
  -5   1   5        4.89        6.71      3.14 o
  -4   1   5        2.86        3.73      2.85 o
  -3   1   5      199.05      210.53     16.24 o
  -2   1   5      709.87      686.45     17.55 o
  -1   1   5       66.40       63.80      2.37 o
   0   1   5      674.95      599.86     14.07 o
   1   1   5       54.90       55.53      2.56 o
   2   1   5        2.45        2.49      0.98 o
   3   1   5      244.16      268.78     11.45 o
   4   1   5       21.11       26.63      2.16 o
   5   1   5       61.74       76.42      5.26 o
   6   1   5       13.72       18.76      2.63 o
   7   1   5      650.68      611.08     21.58 o
   8   1   5      344.06      329.36     12.14 o
   9   1   5      100.14       79.45      5.56 o
  -9   2   5        0.18        3.04      4.49 o
  -8   2   5       37.41       45.93      7.57 o
  -7   2   5        1.70        0.00      4.25 o
  -6   2   5        8.60        7.74      4.73 o
  -5   2   5       71.40       71.61      8.35 o
  -4   2   5       53.77       57.95      6.35 o
  -3   2   5       26.91       28.08      4.40 o
  -2   2   5        0.39        0.00      1.03 o
  -1   2   5       59.12       55.56      2.63 o
   0   2   5       31.54       23.25      1.52 o
   1   2   5       60.26       57.71      2.81 o
   2   2   5        0.00        2.30      1.29 o
   3   2   5     1627.09     1720.51     71.82 o
   4   2   5       35.22       31.57      2.29 o
   5   2   5       92.93       91.06      4.37 o
   6   2   5       12.42       12.55      1.63 o
   7   2   5       33.30       34.03      2.37 o
   8   2   5       18.21       17.10      2.32 o
   9   2   5       15.86        6.49      2.47 o
  10   2   5        3.08        4.02      2.47 o
  -9   3   5       17.51       17.30      6.45 o
  -8   3   5       59.01       59.45      8.51 o
  -7   3   5       63.84       64.98      9.28 o
  -6   3   5       59.32       46.77      7.87 o
  -5   3   5       12.15       12.71      7.42 o
  -4   3   5       16.58       19.38      6.08 o
  -3   3   5        0.04        0.17      1.26 o
  -2   3   5       57.11       52.40      4.69 o
  -1   3   5       12.20       10.95      3.53 o
   0   3   5       21.04       20.00      2.19 o
   1   3   5      151.23      124.99      4.61 o
   2   3   5     1192.38     1088.23     28.31 o
   3   3   5      125.69      128.78      5.67 o
   4   3   5       10.79        8.48      1.63 o
   5   3   5       61.42       72.49      4.04 o
   6   3   5       66.57       69.09      3.82 o
   7   3   5        0.58        0.00      1.07 o
   8   3   5        8.89        6.29      1.26 o
   9   3   5       14.14        8.96      2.78 o
  10   3   5       16.36        3.71      2.78 o
  -9   4   5        2.22        1.78      6.83 o
  -8   4   5        4.90        2.32      6.86 o
  -7   4   5       20.77       23.42     12.98 o
  -6   4   5        2.62        5.13      7.93 o
  -5   4   5        0.29        0.86      6.64 o
  -4   4   5       88.19       89.22     10.24 o
  -3   4   5       12.63       15.08      2.54 o
  -2   4   5     1656.85     1864.30     56.32 o
  -1   4   5       64.92       79.14      4.89 o
   0   4   5        4.03        6.59      2.13 o
   1   4   5      358.06      378.89     15.47 o
   2   4   5        7.28        4.88      1.62 o
   3   4   5        7.35        7.89      2.16 o
   4   4   5       22.12       20.39      2.47 o
   5   4   5       95.47      103.11      5.03 o
   6   4   5       26.45       36.33      4.33 o
   7   4   5       58.53       48.64      3.04 o
   8   4   5       16.29       19.21      1.93 o
   9   4   5        4.32        3.40      2.47 o
  10   4   5       45.14       43.27      4.64 o
  -8   5   5        9.55       10.02      8.68 o
  -7   5   5      168.53      176.71     16.20 o
  -6   5   5      209.14      184.10     24.43 o
  -5   5   5       12.92       10.55      8.92 o
  -4   5   5       34.20       36.11      7.59 o
  -3   5   5        6.10        2.86      2.32 o
  -2   5   5       98.32       92.05      7.78 o
  -1   5   5       62.85       56.38      5.87 o
   0   5   5      155.05      145.68      7.18 o
   1   5   5       28.86       24.10      5.02 o
   2   5   5       38.88       43.10      6.16 o
   3   5   5        7.05        4.85      1.85 o
   4   5   5        0.10        0.00      1.41 o
   5   5   5        2.02        1.15      1.63 o
   6   5   5      104.75      114.13      5.47 o
   7   5   5      179.04      170.25      7.22 o
   8   5   5       17.79       16.07      3.09 o
   9   5   5        1.62        0.00      2.47 o
  10   5   5        6.96        4.33      2.78 o
  -8   6   5        2.63        4.44      9.50 o
  -7   6   5        1.62        0.58      9.77 o
  -6   6   5       64.51       51.22     12.39 o
  -5   6   5      330.62      329.27     30.17 o
  -4   6   5        0.85        0.00      2.38 o
  -3   6   5        5.85        3.93      5.77 o
  -2   6   5       29.00       28.46      5.90 o
  -1   6   5       23.51       18.92      4.53 o
   0   6   5       11.91        7.74      4.29 o
   1   6   5      167.17      165.85      7.80 o
   2   6   5      801.44      805.22     31.55 o
   3   6   5       60.51       66.75      4.53 o
   4   6   5        0.01        0.76      2.47 o
   5   6   5       26.48       33.55      3.06 o
   6   6   5        4.48        6.92      2.63 o
   7   6   5       49.79       47.42      3.28 o
   8   6   5        4.70        7.73      3.09 o
   9   6   5        9.12        6.49      2.78 o
  -7   7   5        0.34        0.00     17.00 o
  -6   7   5        1.69       28.83     21.48 o
  -5   7   5        2.70        0.00      2.69 o
  -4   7   5        8.56        4.61      9.91 o
  -3   7   5      104.06       85.72      8.25 o
  -2   7   5        1.60        0.00      4.29 o
  -1   7   5       93.37       87.65      6.72 o
   0   7   5        6.82        3.80      2.87 o
   1   7   5       25.27       30.38      4.48 o
   2   7   5       63.81       57.59      6.03 o
   3   7   5      318.53      334.75     13.74 o
   4   7   5       40.16       37.60      3.60 o
   5   7   5        0.62        0.00      1.75 o
   6   7   5        0.89        0.00      1.63 o
   7   7   5        0.30        0.00      2.78 o
   8   7   5      108.87      108.51      8.35 o
   9   7   5        0.01        2.16      3.09 o
  -6   8   5        7.50       25.01     12.68 o
  -5   8   5       34.93       34.55     10.21 o
  -4   8   5       11.60       13.44      9.87 o
  -3   8   5        0.62        0.00      2.70 o
  -2   8   5      124.28      105.62      7.99 o
  -1   8   5        0.55        4.13      3.24 o
   0   8   5        2.16        4.48      3.16 o
   1   8   5        3.17        1.40      7.42 o
   2   8   5        2.53        0.00      3.09 o
   3   8   5      705.97      769.60     28.80 o
   4   8   5      115.56      120.89      7.13 o
   5   8   5        0.16        0.00      2.07 o
   6   8   5       20.75       24.85      2.94 o
   7   8   5        1.35        0.00      2.47 o
   8   8   5        7.42        4.64      3.71 o
  -5   9   5       51.24       38.25     11.05 o
  -4   9   5        2.36        1.41      6.88 o
  -3   9   5        5.48       26.27     13.91 o
  -2   9   5       29.69       32.05     10.82 o
  -1   9   5       41.02       40.05      8.19 o
   0   9   5       82.11       83.84     10.65 o
   1   9   5        0.55        0.00      2.61 o
   2   9   5        9.31        8.87      2.95 o
   3   9   5        1.20        1.85      4.64 o
   4   9   5       13.06       13.16      2.97 o
   5   9   5        0.00        1.77      2.37 o
   6   9   5        2.56        0.93      3.40 o
   7   9   5        6.55        2.78      3.71 o
  -4  10   5       55.56       49.68      6.31 o
  -3  10   5        0.13        0.00      3.57 o
  -2  10   5        6.15       25.65     14.22 o
  -1  10   5        1.45        3.99      4.16 o
   0  10   5       57.35       47.62      6.20 o
   1  10   5        1.30        3.96      3.15 o
   2  10   5       14.63       14.12      3.59 o
   3  10   5        6.91       13.95      4.79 o
   4  10   5       12.57       13.29      3.71 o
   5  10   5        0.56        1.39      2.78 o
   6  10   5        0.16        1.24      3.40 o
  -1  11   5        6.02        6.01      3.97 o
   0  11   5        0.55        3.23      3.81 o
   1  11   5        4.09        6.23      4.50 o
   2  11   5        0.08        0.00      3.08 o
   3  11   5       14.38       21.22      6.80 o
   4  11   5       26.86       25.26      4.40 o
  -3 -10   6        0.08       11.38      5.26 o
  -2 -10   6        0.46        7.38      4.07 o
  -1 -10   6        1.08        0.00      3.86 o
   0 -10   6       66.58       71.40      9.84 o
   1 -10   6       54.80       67.44      6.91 o
   2 -10   6       21.16       19.40      5.04 o
  -5  -9   6       32.26       45.39      5.72 o
  -4  -9   6       11.47       15.33      3.91 o
  -3  -9   6        0.37        3.24      3.33 o
  -2  -9   6        6.77        1.34      7.42 o
  -1  -9   6       13.60        9.99      3.83 o
   0  -9   6       15.77       13.24      4.02 o
   1  -9   6      133.91      141.86      9.49 o
   2  -9   6       15.92        9.73      5.57 o
   3  -9   6        8.93       12.44      3.89 o
   4  -9   6        8.06        8.87      9.34 o
  -6  -8   6        5.20        3.29      3.12 o
  -5  -8   6        0.05        0.00      2.90 o
  -4  -8   6       56.44       61.59      7.89 o
  -3  -8   6       61.16       74.35      5.21 o
  -2  -8   6        4.32        6.50      2.62 o
  -1  -8   6       12.69       16.12      3.51 o
   0  -8   6        1.01        3.91      1.88 o
   1  -8   6        1.64        0.73      1.92 o
   2  -8   6       12.36       12.26      3.01 o
   3  -8   6        0.25        0.44      2.23 o
   4  -8   6       18.75       21.37      5.41 o
   5  -8   6        1.80        0.00      3.10 o
   6  -8   6        0.61        2.25      5.92 o
  -7  -7   6        2.00        4.58      2.78 o
  -6  -7   6       20.32       25.71      3.12 o
  -5  -7   6        5.37        6.37      1.68 o
  -4  -7   6       71.00       72.90      3.85 o
  -3  -7   6        0.36        0.00      1.44 o
  -2  -7   6        0.73        0.00      1.47 o
  -1  -7   6        0.07        0.00      1.54 o
   0  -7   6        5.43        3.29      3.16 o
   1  -7   6       35.27       36.61      2.81 o
   2  -7   6        4.38        5.33      3.11 o
   3  -7   6      405.44      420.63     20.50 o
   4  -7   6        0.36        1.58      1.67 o
   5  -7   6      107.01      109.06      5.65 o
   6  -7   6       47.43       36.46      6.95 o
   7  -7   6        1.83        2.49      5.02 o
  -8  -6   6       10.89        7.25      2.94 o
  -7  -6   6       66.15       71.98      5.67 o
  -6  -6   6        0.14        0.66      2.29 o
  -5  -6   6       43.19       47.12      5.31 o
  -4  -6   6      153.63      181.94      5.99 o
  -3  -6   6       20.30       18.83      1.64 o
  -2  -6   6       58.66       54.66      3.92 o
  -1  -6   6        3.39        3.13      1.34 o
   0  -6   6       25.63       24.22      2.08 o
   1  -6   6       14.64       13.43      1.81 o
   2  -6   6       15.64       18.16      2.90 o
   3  -6   6      189.31      200.10      9.91 o
   4  -6   6       74.55       69.92      6.86 o
   5  -6   6       90.23       92.67      4.84 o
   6  -6   6       29.60       27.61      2.75 o
   7  -6   6        0.73        1.62      2.39 o
   8  -6   6        4.84        6.25      2.91 o
  -9  -5   6        0.06        2.14      3.56 o
  -8  -5   6        3.35        6.69      3.16 o
  -7  -5   6        0.67        0.40      2.82 o
  -6  -5   6       19.41       21.39      1.85 o
  -5  -5   6        2.52        2.96      3.03 o
  -4  -5   6        3.03        0.00      1.56 o
  -3  -5   6       60.81       50.22      4.06 o
  -2  -5   6        1.53        0.58      1.02 o
  -1  -5   6        2.30        2.95      1.09 o
   0  -5   6        1.16        3.10      1.15 o
   1  -5   6      217.66      232.31      7.71 o
   2  -5   6        2.90        3.63      1.44 o
   3  -5   6        4.47        2.67      1.34 o
   4  -5   6       22.87       23.00      2.35 o
   5  -5   6        0.20        0.00      1.38 o
   6  -5   6        7.99        4.73      1.73 o
   7  -5   6       25.95       19.80      6.05 o
   8  -5   6       10.66       11.11      2.41 o
  -9  -4   6       12.46        5.98      4.29 o
  -8  -4   6       12.99        8.64      3.83 o
  -7  -4   6        7.28        4.61      3.48 o
  -6  -4   6        0.88        2.36      1.40 o
  -5  -4   6       96.21      103.42      4.96 o
  -4  -4   6      418.37      406.84     11.61 o
  -3  -4   6       11.35       12.82      2.54 o
  -2  -4   6       97.34       89.98      3.93 o
  -1  -4   6        7.76        7.94      1.04 o
   0  -4   6        0.97        0.00      1.04 o
   1  -4   6      201.30      197.63      6.66 o
   2  -4   6        0.31        1.24      1.15 o
   3  -4   6       61.97       65.40      3.26 o
   4  -4   6     1034.10     1187.48     35.47 o
   5  -4   6       26.60       27.18      4.08 o
   6  -4   6        0.09        0.00      1.45 o
   7  -4   6       40.40       39.02      5.08 o
   8  -4   6        0.91        0.00      1.39 o
   9  -4   6       27.93        4.33      9.89 o
  -9  -3   6        4.68        6.40      4.91 o
  -8  -3   6        5.97        1.36      4.51 o
  -7  -3   6        0.12        0.00      1.69 o
  -6  -3   6        9.58       10.05      2.15 o
  -5  -3   6       14.23       14.96      2.32 o
  -4  -3   6       10.06        9.08      2.10 o
  -3  -3   6      578.00      548.32     15.29 o
  -2  -3   6       12.58        9.84      1.32 o
  -1  -3   6      263.85      265.71      7.73 o
   0  -3   6      100.28      105.10      3.59 o
   1  -3   6       15.76       14.65      1.41 o
   2  -3   6      206.95      228.93      7.45 o
   3  -3   6       93.72       98.41      4.06 o
   4  -3   6      336.14      390.77     12.40 o
   5  -3   6      512.25      611.51     19.05 o
   6  -3   6      417.85      475.35     15.37 o
   7  -3   6        8.44        7.97      1.71 o
   8  -3   6        3.44        2.48      1.75 o
   9  -3   6       10.06        9.34      2.00 o
  -9  -2   6        2.14        6.63      4.96 o
  -8  -2   6       58.15       71.18     17.00 o
  -7  -2   6       46.74       41.31      6.53 o
  -6  -2   6       26.94       21.80      3.61 o
  -5  -2   6        5.70        3.91      2.60 o
  -4  -2   6        1.66        3.26      2.36 o
  -3  -2   6      843.61      800.51     19.06 o
  -2  -2   6      864.39      859.04     23.33 o
  -1  -2   6      122.30      118.40      4.30 o
   0  -2   6       17.79       16.13      1.42 o
   1  -2   6       11.78       12.55      1.36 o
   2  -2   6       34.54       37.56      3.61 o
   3  -2   6        4.89        2.65      1.78 o
   4  -2   6       11.45       14.17      1.65 o
   5  -2   6       52.39       66.03      4.03 o
   6  -2   6        2.40        0.00      1.50 o
   7  -2   6        4.03        3.21      3.09 o
   8  -2   6        1.38        2.14      1.83 o
   9  -2   6       13.29        9.82      2.07 o
  10  -2   6        0.37        0.93      2.47 o
  -9  -1   6       20.72       20.02      9.58 o
  -8  -1   6       22.99       32.48      6.06 o
  -7  -1   6       27.47       23.19      2.84 o
  -6  -1   6        1.89        0.96      1.88 o
  -5  -1   6        0.38        0.00      1.80 o
  -4  -1   6        9.45       12.23      2.17 o
  -3  -1   6        4.92        7.87      1.93 o
  -2  -1   6      252.70      219.89      5.84 o
  -1  -1   6      207.86      207.36      6.60 o
   0  -1   6      109.33      110.96      5.10 o
   1  -1   6      449.22      528.66     20.45 o
   2  -1   6      172.34      192.94      8.30 o
   3  -1   6       61.26       63.65      5.10 o
   4  -1   6       23.20       25.16      2.37 o
   5  -1   6      670.04      801.00     30.63 o
   6  -1   6     2714.92     3134.76     91.48 o
   7  -1   6        0.49        0.00      1.26 o
   8  -1   6        0.16        0.95      1.31 o
   9  -1   6        0.71        0.78      2.16 o
  10  -1   6        2.36        4.48      1.97 o
  -9   0   6        3.31        5.56      5.41 o
  -8   0   6        7.76       10.06      3.40 o
  -7   0   6      144.69      148.58      8.52 o
  -6   0   6       37.69       32.76      4.95 o
  -5   0   6        2.69        5.87      2.21 o
  -4   0   6        2.46        4.30      2.15 o
  -3   0   6       39.82       42.48      3.77 o
  -2   0   6       22.64       17.82      1.86 o
  -1   0   6      241.79      247.03      8.22 o
   0   0   6     1086.41     1074.35     50.47 o
   1   0   6     3174.89     3425.98     99.14 o
   2   0   6        4.55        2.02      1.14 o
   3   0   6        2.96        4.60      1.05 o
   4   0   6       45.43       45.86      2.81 o
   5   0   6       56.28       57.43      3.50 o
   6   0   6      918.50     1067.98     37.37 o
   7   0   6      439.76      503.09     26.32 o
   8   0   6       16.24       17.00      2.47 o
   9   0   6       26.51       32.48      5.41 o
  10   0   6        1.75        2.47      3.09 o
  -9   1   6        0.12        0.00      8.03 o
  -8   1   6       34.92       42.91      5.19 o
  -7   1   6        0.02        0.00      3.04 o
  -6   1   6       11.81        8.94      3.46 o
  -5   1   6       22.46       26.05      3.93 o
  -4   1   6      152.73      164.31      8.75 o
  -3   1   6        0.28        0.00      2.23 o
  -2   1   6       57.12       51.16      2.28 o
  -1   1   6      163.56      159.80      5.74 o
   0   1   6        5.96        4.94      1.36 o
   1   1   6      141.24      141.07      4.79 o
   2   1   6     1005.78     1039.45     27.18 o
   3   1   6        4.06        4.46      1.06 o
   4   1   6        0.37        2.28      1.41 o
   5   1   6       79.69       92.18      4.59 o
   6   1   6        0.92        4.92      1.41 o
   7   1   6       59.99       55.21      3.38 o
   8   1   6        1.36        0.00      1.55 o
   9   1   6       45.06       38.63      4.02 o
  -9   2   6       18.58       25.65     10.82 o
  -8   2   6       23.91       28.18      8.50 o
  -7   2   6       16.67       10.23      4.40 o
  -6   2   6      171.56      162.56     10.46 o
  -5   2   6       31.99       37.85      5.19 o
  -4   2   6       53.74       54.65      6.65 o
  -3   2   6      652.32      755.15     30.02 o
  -2   2   6        6.40        4.39      1.07 o
  -1   2   6       41.85       34.24      2.93 o
   0   2   6       15.96       13.36      1.55 o
   1   2   6       34.92       46.18      2.59 o
   2   2   6      476.72      514.50     14.11 o
   3   2   6       30.96       25.34      2.29 o
   4   2   6       42.64       39.02      2.82 o
   5   2   6      153.67      175.52      7.43 o
   6   2   6        4.59        4.16      1.41 o
   7   2   6       63.10       53.57      4.64 o
   8   2   6      138.51      130.64      5.68 o
   9   2   6       68.47       70.82      5.72 o
  10   2   6        2.89        0.00      2.16 o
  -9   3   6        2.55        6.49      4.96 o
  -8   3   6      151.72      158.74     12.25 o
  -7   3   6       24.89       26.66      6.63 o
  -6   3   6       10.78        6.18      5.41 o
  -5   3   6        1.93        6.21      4.91 o
  -4   3   6        4.65        2.07      4.36 o
  -3   3   6       33.78       40.46      3.20 o
  -2   3   6      215.36      216.69      9.82 o
  -1   3   6       29.01       34.49      2.63 o
   0   3   6       94.38      101.81      4.58 o
   1   3   6      126.59      116.08      4.80 o
   2   3   6      260.17      269.48      8.83 o
   3   3   6       20.95       23.17      2.94 o
   4   3   6       19.14       19.27      2.07 o
   5   3   6        1.22        0.77      1.53 o
   6   3   6       13.85        9.86      1.85 o
   7   3   6      236.09      240.70      9.51 o
   8   3   6        0.09        0.00      2.63 o
   9   3   6       36.90       26.58      3.71 o
  10   3   6       14.77       17.92      3.40 o
  -8   4   6        6.13        3.16      5.76 o
  -7   4   6      363.27      379.50     20.74 o
  -6   4   6       52.00       58.44     13.60 o
  -5   4   6       26.07       23.37      6.69 o
  -4   4   6       10.32       14.69      5.71 o
  -3   4   6       57.71       66.11      4.49 o
  -2   4   6      491.38      545.91     18.06 o
  -1   4   6      477.14      507.09     16.70 o
   0   4   6      186.58      218.79      8.36 o
   1   4   6       60.29       61.82      3.76 o
   2   4   6      182.55      164.50      7.12 o
   3   4   6        9.51       11.79      3.40 o
   4   4   6        0.66        0.00      1.41 o
   5   4   6        1.08        1.02      1.48 o
   6   4   6       45.27       38.90      2.94 o
   7   4   6       28.42       35.86      2.73 o
   8   4   6       48.82       60.40      3.70 o
   9   4   6        0.20        0.00      2.16 o
  10   4   6        0.26        0.00      2.16 o
  -8   5   6        1.12        8.36      7.57 o
  -7   5   6       76.52       67.51     10.32 o
  -6   5   6       24.07       18.72     11.74 o
  -5   5   6        0.87        0.00      7.26 o
  -4   5   6        6.74        3.52      2.04 o
  -3   5   6        9.82        8.52      4.77 o
  -2   5   6       86.74       97.87      9.22 o
  -1   5   6        4.86        2.76      2.34 o
   0   5   6        5.35        7.12      4.15 o
   1   5   6       20.63       22.14      2.67 o
   2   5   6       11.98       10.16      4.51 o
   3   5   6      168.48      171.38      7.64 o
   4   5   6        2.80        4.94      1.97 o
   5   5   6        3.01        2.51      1.70 o
   6   5   6        3.03        3.49      1.85 o
   7   5   6       70.62       53.28      3.82 o
   8   5   6       17.22       15.45      3.09 o
   9   5   6        0.17        0.00      2.47 o
  -7   6   6        4.57        4.68      9.58 o
  -6   6   6       21.64       21.15      9.43 o
  -5   6   6       99.42       90.49     12.12 o
  -4   6   6       27.64       21.99      3.14 o
  -3   6   6       19.37       17.36      5.99 o
  -2   6   6        1.16        0.00      2.36 o
  -1   6   6       69.26       67.35      6.91 o
   0   6   6       44.49       46.86      8.33 o
   1   6   6      203.06      215.22      9.05 o
   2   6   6      986.47      972.31     29.97 o
   3   6   6      176.44      173.50     11.75 o
   4   6   6       43.41       37.92      3.25 o
   5   6   6        4.24        4.17      1.97 o
   6   6   6        8.83        8.78      2.07 o
   7   6   6       20.85       25.94      2.73 o
   8   6   6       62.16       51.93      5.56 o
   9   6   6       39.00       53.16      5.56 o
  -7   7   6       33.81       28.06     10.29 o
  -6   7   6        4.40        0.00      8.35 o
  -5   7   6      129.67      113.43     12.45 o
  -4   7   6        0.01        0.00      4.06 o
  -3   7   6       61.37       54.73      4.67 o
  -2   7   6        5.18        1.83      2.57 o
  -1   7   6       28.88       21.68      4.36 o
   0   7   6      280.78      273.21     18.01 o
   1   7   6       70.95       74.72      5.40 o
   2   7   6       17.12       14.67      4.12 o
   3   7   6      709.91      773.36     28.43 o
   4   7   6       31.76       22.60      4.17 o
   5   7   6        3.13        5.10      2.63 o
   6   7   6        8.96        7.06      2.32 o
   7   7   6       19.21       17.00      3.40 o
   8   7   6       13.16       15.45      3.71 o
  -6   8   6        0.25        0.00      9.82 o
  -5   8   6       50.38       36.58      4.56 o
  -4   8   6       11.57       15.63      8.55 o
  -3   8   6        0.48        5.20      6.40 o
  -2   8   6      355.64      340.78     17.56 o
  -1   8   6        0.18        0.00      4.46 o
   0   8   6        3.19        3.12      3.65 o
   1   8   6        7.07        8.73      3.73 o
   2   8   6       72.65       68.82      5.12 o
   3   8   6       35.68       38.73      4.48 o
   4   8   6       12.23       13.62      2.73 o
   5   8   6        0.36        0.00      1.97 o
   6   8   6        1.93        4.79      2.40 o
   7   8   6       12.81        9.58      4.02 o
   8   8   6        1.11        0.00      2.78 o
  -4   9   6        4.52        0.00      4.56 o
  -3   9   6        7.76        5.97      6.53 o
  -2   9   6       23.62       18.89      3.94 o
  -1   9   6        5.17        5.02      6.72 o
   0   9   6        8.79        5.68      5.42 o
   1   9   6       24.00       30.58      4.24 o
   2   9   6       66.86       65.85      5.68 o
   3   9   6       28.92       24.25      4.55 o
   4   9   6       20.53       18.05      4.48 o
   5   9   6        0.18        0.00      2.29 o
   6   9   6       18.11       20.40      4.64 o
   7   9   6        1.44        4.64      3.71 o
  -3  10   6        0.29        0.29      3.28 o
  -2  10   6        8.97        5.53     10.50 o
  -1  10   6        0.82        9.92      3.93 o
   0  10   6        1.06        4.26     13.60 o
   1  10   6       16.76       27.80      8.88 o
   2  10   6       30.63       35.54      4.73 o
   3  10   6       24.75       26.64      4.40 o
   4  10   6        6.85        9.73      3.19 o
   5  10   6        3.48        3.12      2.67 o
   0  11   6        7.88       11.76      4.39 o
   1  11   6        0.09        0.00      3.37 o
   2  11   6        4.65        7.82      3.77 o
  -1 -10   7        8.11        7.80      4.86 o
   0 -10   7        0.05        0.00      4.86 o
  -4  -9   7       16.06       25.06      4.35 o
  -3  -9   7       11.91        7.71      2.39 o
  -2  -9   7        1.37        4.79      2.22 o
  -1  -9   7        3.03        8.63      2.23 o
   0  -9   7       22.59       23.30      2.94 o
   1  -9   7       18.04       21.41      5.15 o
   2  -9   7       38.72       38.95      3.77 o
   3  -9   7       25.07       25.58      9.43 o
  -6  -8   7        0.57        0.31      3.71 o
  -5  -8   7       13.25       20.03      3.71 o
  -4  -8   7        0.66        0.17      2.51 o
  -3  -8   7        4.94        6.95      2.37 o
  -2  -8   7        4.30        4.78      1.92 o
  -1  -8   7        0.01        0.00      2.26 o
   0  -8   7        5.95        3.59      1.92 o
   1  -8   7       22.75       21.49      2.74 o
   2  -8   7      125.69      129.67      6.16 o
   3  -8   7        0.00        1.65      2.01 o
   4  -8   7       14.23       16.81      2.74 o
   5  -8   7        2.28        1.92      2.97 o
  -7  -7   7        9.60       11.37      3.03 o
  -6  -7   7        1.49        2.75      3.71 o
  -5  -7   7      126.57      151.90      8.70 o
  -4  -7   7       10.16       14.16      1.95 o
  -3  -7   7        3.04        4.11      1.64 o
  -2  -7   7        1.34        1.29      1.54 o
  -1  -7   7        0.52        0.00      1.42 o
   0  -7   7       18.96       18.25      2.08 o
   1  -7   7        4.48        5.05      1.68 o
   2  -7   7       23.31       23.08      2.46 o
   3  -7   7      157.09      159.74      6.69 o
   4  -7   7        0.12        1.25      1.79 o
   5  -7   7       68.36       58.15      4.02 o
   6  -7   7        0.07        2.57      2.01 o
  -7  -6   7        6.26        5.31      2.74 o
  -6  -6   7        0.94        0.00      2.29 o
  -5  -6   7       38.87       35.38      4.06 o
  -4  -6   7        1.33        0.00      1.16 o
  -3  -6   7       21.46       20.34      1.71 o
  -2  -6   7        0.13        0.38      1.21 o
  -1  -6   7        3.24        2.82      1.24 o
   0  -6   7       60.08       58.62      7.24 o
   1  -6   7       33.29       37.23      2.73 o
   2  -6   7        1.06        0.97      1.59 o
   3  -6   7       76.85       69.51      3.99 o
   4  -6   7       12.27       10.06      2.73 o
   5  -6   7       44.97       35.82      5.04 o
   6  -6   7       59.52       44.56      3.36 o
   7  -6   7        0.27        0.00      1.82 o
  -8  -5   7        0.60        0.20      3.12 o
  -7  -5   7        0.20        3.51      3.12 o
  -6  -5   7        2.16        5.26      1.60 o
  -5  -5   7       25.67       22.17      2.92 o
  -4  -5   7      120.61      103.09      4.05 o
  -3  -5   7        0.00        0.00      1.86 o
  -2  -5   7       72.25       71.48      3.03 o
  -1  -5   7        0.00        0.00      0.96 o
   0  -5   7      161.87      148.26      5.37 o
   1  -5   7      218.51      221.26     10.96 o
   2  -5   7        0.07        1.18      1.19 o
   3  -5   7       65.66       66.59      3.55 o
   4  -5   7      125.29      132.02      6.34 o
   5  -5   7       15.48       11.04      1.99 o
   6  -5   7       23.92       25.60      2.62 o
   7  -5   7        0.00        0.35      2.41 o
   8  -5   7        0.86        1.81      2.47 o
  -8  -4   7        5.03        0.00      3.60 o
  -7  -4   7        1.84        0.00      3.26 o
  -6  -4   7        1.39        0.92      1.40 o
  -5  -4   7       25.93       26.25      2.69 o
  -4  -4   7     1544.14     1536.64     40.93 o
  -3  -4   7      127.48      125.48      4.55 o
  -2  -4   7       35.30       37.06      2.08 o
  -1  -4   7       12.59       14.43      1.40 o
   0  -4   7       31.33       30.87      1.84 o
   1  -4   7       60.21       62.42      3.33 o
   2  -4   7      166.85      185.79      8.26 o
   3  -4   7        0.18        0.00      1.87 o
   4  -4   7      747.38      833.96     25.34 o
   5  -4   7        7.04        7.40      2.69 o
   6  -4   7       11.73       11.59      2.15 o
   7  -4   7       53.66       55.77      7.83 o
   8  -4   7        4.70        3.78      1.72 o
  -9  -3   7       19.34       13.83      5.68 o
  -8  -3   7        7.25       26.27     10.82 o
  -7  -3   7        3.96        4.04      4.68 o
  -6  -3   7        0.97        0.48      1.92 o
  -5  -3   7       23.84       26.24      3.34 o
  -4  -3   7        3.04        6.62      2.96 o
  -3  -3   7      368.60      335.75      9.90 o
  -2  -3   7      139.24      131.69      5.30 o
  -1  -3   7       50.38       52.58      3.35 o
   0  -3   7        0.35        1.50      0.98 o
   1  -3   7       24.20       22.30      1.46 o
   2  -3   7       76.87       73.00      3.41 o
   3  -3   7       19.23       19.81      2.19 o
   4  -3   7        1.84        0.00      1.36 o
   5  -3   7       24.75       21.72      2.32 o
   6  -3   7        0.98        0.00      1.29 o
   7  -3   7       10.04       12.50      1.93 o
   8  -3   7       32.79       35.30      2.93 o
   9  -3   7        6.96        9.44      2.19 o
  -9  -2   7       16.97       16.16      5.80 o
  -8  -2   7       96.04       93.28     21.79 o
  -7  -2   7        5.50        2.08      2.17 o
  -6  -2   7        0.27        0.79      2.66 o
  -5  -2   7        8.18       10.88      2.71 o
  -4  -2   7       67.42       61.67      6.08 o
  -3  -2   7      438.83      487.50     14.10 o
  -2  -2   7       10.20        8.51      1.45 o
  -1  -2   7       13.59        7.71      1.45 o
   0  -2   7       23.37       24.06      1.72 o
   1  -2   7       69.21       67.33      3.36 o
   2  -2   7       15.86       18.42      1.72 o
   3  -2   7        3.51        4.30      1.27 o
   4  -2   7      173.04      198.35      6.95 o
   5  -2   7       65.03       88.36      4.31 o
   6  -2   7       72.67       72.51      3.83 o
   7  -2   7        0.03        0.00      1.29 o
   8  -2   7        5.13        5.33      1.85 o
   9  -2   7       23.61       24.14      2.62 o
  -9  -1   7        2.50        6.05      5.60 o
  -8  -1   7       76.85       96.04     11.90 o
  -7  -1   7        2.65        1.68      2.15 o
  -6  -1   7        1.75        0.00      3.56 o
  -5  -1   7       11.09        9.72      3.17 o
  -4  -1   7       13.46       13.11      2.61 o
  -3  -1   7      239.41      206.15      6.73 o
  -2  -1   7      274.80      264.04      8.25 o
  -1  -1   7       93.76       86.92      3.68 o
   0  -1   7        1.58        0.92      1.26 o
   1  -1   7        0.08        0.00      1.85 o
   2  -1   7       30.82       20.47      2.40 o
   3  -1   7        0.73        1.70      1.53 o
   4  -1   7       27.66       28.81      2.73 o
   5  -1   7      175.53      225.97      9.95 o
   6  -1   7      387.03      428.96     13.85 o
   7  -1   7        0.37        0.95      1.35 o
   8  -1   7       20.81       19.81      2.23 o
   9  -1   7        0.34        0.00      1.26 o
  -9   0   7        2.93        0.00      9.89 o
  -8   0   7       19.20       21.78      4.70 o
  -7   0   7        4.03        0.00      5.10 o
  -6   0   7        1.13        0.00      2.76 o
  -5   0   7       47.58       59.68      5.14 o
  -4   0   7        0.29        0.01      2.18 o
  -3   0   7        0.31        0.00      1.93 o
  -2   0   7      202.05      185.27      9.07 o
  -1   0   7       63.00       54.82      3.05 o
   0   0   7        0.04        0.12      1.34 o
   1   0   7      350.19      337.20     10.84 o
   2   0   7       91.02       93.43      4.08 o
   3   0   7        2.96        4.19      1.30 o
   4   0   7       55.41       54.12      5.03 o
   5   0   7      137.72      156.99     11.29 o
   6   0   7      606.34      704.22     25.17 o
   7   0   7      203.42      234.43     13.30 o
   8   0   7       43.58       48.53      4.64 o
   9   0   7        6.33        1.24      1.54 o
  10   0   7        0.41        0.00      2.78 o
  -9   1   7        7.93       17.00     10.51 o
  -8   1   7        0.70        0.00      3.15 o
  -7   1   7        0.50        5.67      3.32 o
  -6   1   7        8.98        8.54      3.42 o
  -5   1   7       57.96       70.80      5.71 o
  -4   1   7       35.04       31.98      3.83 o
  -3   1   7        0.16        0.00      2.10 o
  -2   1   7        5.36        8.72      2.32 o
  -1   1   7        0.44        0.42      1.30 o
   0   1   7        2.10        1.37      1.35 o
   1   1   7       13.78       12.51      1.86 o
   2   1   7      861.77      950.47     31.16 o
   3   1   7        2.28        2.00      1.14 o
   4   1   7        0.68        1.55      1.53 o
   5   1   7       26.87       26.58      2.40 o
   6   1   7      357.90      392.68     34.35 o
   7   1   7       16.73       17.30      2.47 o
   8   1   7        2.11        0.85      1.26 o
   9   1   7       23.82       23.49      2.78 o
  -9   2   7        3.60        1.55      8.03 o
  -8   2   7      108.39      128.13     12.06 o
  -7   2   7       94.30      104.95      9.12 o
  -6   2   7       43.18       29.53      4.86 o
  -5   2   7        3.34        0.81      3.18 o
  -4   2   7      168.37      147.88      9.04 o
  -3   2   7      156.38      177.30      8.04 o
  -2   2   7       35.48       30.51      2.23 o
  -1   2   7      433.55      430.34     13.60 o
   0   2   7       25.71       25.58      2.20 o
   1   2   7      416.09      422.20     13.31 o
   2   2   7      131.77      155.20      8.96 o
   3   2   7       16.54       10.18      1.47 o
   4   2   7        8.86       11.61      1.93 o
   5   2   7      114.66      126.12     11.75 o
   6   2   7      316.34      365.76     13.66 o
   7   2   7       47.36       52.26      3.71 o
   8   2   7        0.94        0.00      1.26 o
   9   2   7        0.84        1.50      2.47 o
  10   2   7       77.72       69.55      6.18 o
  -8   3   7      133.66      138.51     10.74 o
  -7   3   7        0.15        4.39      4.48 o
  -6   3   7       51.56       51.51      6.95 o
  -5   3   7       23.77       22.31      8.65 o
  -4   3   7        0.07        4.04      3.83 o
  -3   3   7      142.59      162.60      6.81 o
  -2   3   7       99.96      120.00      5.35 o
  -1   3   7       16.52       14.89      2.08 o
   0   3   7        7.87        7.01      1.76 o
   1   3   7       76.82       89.60      4.24 o
   2   3   7        5.70        4.65      1.44 o
   3   3   7        7.10        9.09      1.85 o
   4   3   7       36.04       26.75      2.51 o
   5   3   7        4.29        4.17      1.75 o
   6   3   7       18.83       18.25      2.29 o
   7   3   7      115.28      126.17      9.27 o
   8   3   7       10.34       14.59      1.93 o
   9   3   7       43.23       44.82      4.64 o
  -8   4   7      106.98      124.18     10.69 o
  -7   4   7      265.95      285.31     16.80 o
  -6   4   7        2.59        0.00      5.24 o
  -5   4   7       13.40       14.29      8.50 o
  -4   4   7       14.31       13.21      7.26 o
  -3   4   7       23.29       22.91      2.64 o
  -2   4   7        0.65        1.11      2.59 o
  -1   4   7       97.60      100.11      5.30 o
   0   4   7      146.40      153.31      6.31 o
   1   4   7       23.83       24.31      2.41 o
   2   4   7        9.76       11.74      2.91 o
   3   4   7       40.07       42.41      4.17 o
   4   4   7       20.27       16.46      2.29 o
   5   4   7        1.69        5.05      1.85 o
   6   4   7      125.38      123.40      6.01 o
   7   4   7      109.32      113.55      8.97 o
   8   4   7       19.50       18.55      2.29 o
   9   4   7        0.04        0.00      2.47 o
  -7   5   7       38.30       41.41      7.95 o
  -6   5   7      110.13      102.42     10.57 o
  -5   5   7       87.33       71.84      8.85 o
  -4   5   7       31.22       29.18      3.23 o
  -3   5   7        2.91        3.80      2.25 o
  -2   5   7        3.06        2.98      2.18 o
  -1   5   7        1.22        0.74      2.88 o
   0   5   7      195.85      209.54      8.38 o
   1   5   7      309.65      321.37     11.18 o
   2   5   7       80.71       77.74      4.31 o
   3   5   7       28.43       25.60      3.71 o
   4   5   7        8.53        6.34      1.97 o
   5   5   7        7.31        7.73      1.97 o
   6   5   7       65.92       62.44      4.36 o
   7   5   7       65.79       59.31      4.04 o
   8   5   7       10.87        5.56      3.09 o
   9   5   7        9.49        6.49      3.09 o
  -7   6   7        0.97        1.50      6.49 o
  -6   6   7        0.93        0.00      5.75 o
  -5   6   7       35.10       29.15      8.23 o
  -4   6   7       52.38       34.40      6.53 o
  -3   6   7        4.86        3.54      5.39 o
  -2   6   7       37.43       38.33      4.37 o
  -1   6   7       29.84       33.64      4.75 o
   0   6   7        2.09        0.00      3.54 o
   1   6   7      334.61      385.43     13.62 o
   2   6   7      107.96      114.08      5.67 o
   3   6   7       42.10       46.98      4.00 o
   4   6   7       15.25       13.05      2.51 o
   5   6   7        7.79        7.84      2.07 o
   6   6   7        0.08        0.93      2.78 o
   7   6   7      150.83      144.94     10.05 o
   8   6   7        2.26        6.80      3.40 o
  -6   7   7        6.73       15.60      8.86 o
  -5   7   7       10.45       16.51      8.66 o
  -4   7   7        3.21        5.67      4.13 o
  -3   7   7       34.11       42.77      4.98 o
  -2   7   7       13.30       11.42      3.21 o
  -1   7   7      132.85      138.51      7.41 o
   0   7   7       26.89       31.31      3.60 o
   1   7   7       10.41       11.02      3.37 o
   2   7   7      296.02      303.13     11.35 o
   3   7   7      233.57      253.28     10.91 o
   4   7   7        5.42        6.86      4.94 o
   5   7   7       30.30       30.51      3.38 o
   6   7   7        2.61        2.36      2.16 o
   7   7   7       18.42       25.34      4.33 o
   8   7   7        5.76        9.58      3.40 o
  -5   8   7        0.29        8.77     20.09 o
  -4   8   7       38.65       32.75      4.21 o
  -3   8   7       10.36        3.19      2.86 o
  -2   8   7      118.41      114.75      7.49 o
  -1   8   7       48.79       43.15      4.47 o
   0   8   7        0.41        0.00      4.29 o
   1   8   7        8.85       10.98      3.17 o
   2   8   7       20.83       20.68      4.00 o
   3   8   7        0.16        0.00      1.94 o
   4   8   7        2.07        5.94      5.41 o
   5   8   7        2.85        0.46      2.19 o
   6   8   7       13.23       23.09      3.28 o
   7   8   7        0.12        3.40      3.09 o
  -4   9   7        6.06        2.06      3.15 o
  -3   9   7        4.50        2.27      3.76 o
  -2   9   7        0.44        0.00      4.18 o
  -1   9   7       47.09       30.77      7.84 o
   0   9   7        5.66       12.45      3.26 o
   1   9   7        0.26        0.50      2.66 o
   2   9   7        2.51        8.89      3.80 o
   3   9   7        8.39       11.12      3.03 o
   4   9   7        0.95        2.66      2.45 o
   5   9   7        0.06        1.40      3.24 o
   6   9   7       85.10      112.83      9.89 o
  -2  10   7        3.90        8.67      4.51 o
  -1  10   7        2.89        0.00      4.19 o
   0  10   7        8.10        6.88      3.88 o
   1  10   7       21.98       35.60      7.08 o
   2  10   7       13.83       18.87      6.99 o
   3  10   7       10.28        7.52      7.11 o
   4  10   7        0.09        0.00      2.29 o
  -2  -9   8        0.01        0.70      2.00 o
  -1  -9   8        0.09        4.34      2.33 o
   0  -9   8        6.73       12.53      2.49 o
   1  -9   8        2.88        4.05      2.40 o
  -4  -8   8        2.41        1.62      1.77 o
  -3  -8   8        2.81        0.15      1.72 o
  -2  -8   8        0.97        0.25      1.81 o
  -1  -8   8        7.11        5.24      2.10 o
   0  -8   8       38.84       36.38      3.19 o
   1  -8   8        0.30        1.65      1.89 o
   2  -8   8       32.55       31.46      3.09 o
   3  -8   8        9.20        8.93      2.47 o
   4  -8   8       39.98       36.79      3.62 o
  -6  -7   8        1.58        2.70      2.59 o
  -5  -7   8       58.02       78.46      9.99 o
  -4  -7   8        0.19        0.00      1.47 o
  -3  -7   8        0.02        0.99      1.46 o
  -2  -7   8        0.74        0.99      1.46 o
  -1  -7   8        3.97        3.39      1.62 o
   0  -7   8       21.33       25.59      2.71 o
   1  -7   8        3.24        0.86      1.62 o
   2  -7   8        1.12        0.21      1.62 o
   3  -7   8       62.05       75.13      5.98 o
   4  -7   8        4.01        4.51      2.58 o
   5  -7   8        3.30        0.19      2.23 o
  -6  -6   8       22.27       28.02      3.60 o
  -5  -6   8       24.42       28.58      2.99 o
  -4  -6   8        0.62        1.36      1.32 o
  -3  -6   8        0.00        0.00      1.11 o
  -2  -6   8        0.06        0.00      1.21 o
  -1  -6   8        0.62        1.50      1.42 o
   0  -6   8        3.55        1.69      1.42 o
   1  -6   8        4.37        4.22      1.63 o
   2  -6   8        2.45        0.98      1.43 o
   3  -6   8        4.74        2.95      1.73 o
   4  -6   8       38.76       39.86      3.57 o
   5  -6   8       53.42       44.90      4.21 o
   6  -6   8       12.18       11.45      2.13 o
  -7  -5   8        0.02        0.00      3.71 o
  -6  -5   8        1.30        1.40      4.48 o
  -5  -5   8        1.95        1.45      1.41 o
  -4  -5   8       25.71       37.00      2.85 o
  -3  -5   8        9.92        8.16      1.49 o
  -2  -5   8       23.07       25.72      2.05 o
  -1  -5   8       14.68       16.01      1.51 o
   0  -5   8       94.56      102.29      4.47 o
   1  -5   8        1.59        2.32      1.30 o
   2  -5   8       66.43       73.66      3.79 o
   3  -5   8      230.81      222.40     10.86 o
   4  -5   8       18.01       20.96      2.25 o
   5  -5   8       20.89       18.47      2.30 o
   6  -5   8        7.38        5.62      1.72 o
   7  -5   8        0.73        0.00      2.31 o
  -8  -4   8        1.26        0.00      4.06 o
  -7  -4   8        2.42        0.43      3.60 o
  -6  -4   8        6.08        3.60      1.85 o
  -5  -4   8       52.02       52.30      4.06 o
  -4  -4   8      163.97      171.96      5.87 o
  -3  -4   8       38.78       34.36      3.88 o
  -2  -4   8        1.24        0.72      1.27 o
  -1  -4   8        1.21        0.93      1.09 o
   0  -4   8        0.05        0.44      1.04 o
   1  -4   8      110.91      114.69      4.74 o
   2  -4   8       95.90       98.38      4.34 o
   3  -4   8       12.28       12.36      1.77 o
   4  -4   8      286.54      310.62     16.77 o
   5  -4   8      148.68      165.36      6.75 o
   6  -4   8        4.19        6.65      1.87 o
   7  -4   8        0.39        0.00      2.61 o
   8  -4   8        4.58        8.89      3.48 o
  -8  -3   8        4.52        2.82      5.05 o
  -7  -3   8        1.58        0.00      4.57 o
  -6  -3   8        0.79        0.00      2.15 o
  -5  -3   8        0.66        1.82      2.29 o
  -4  -3   8      188.84      191.52     10.45 o
  -3  -3   8      366.73      342.76     10.19 o
  -2  -3   8       26.88       25.79      1.96 o
  -1  -3   8        0.86        0.00      1.12 o
   0  -3   8        3.75        3.82      1.25 o
   1  -3   8       17.79       20.13      1.56 o
   2  -3   8        4.17        3.85      1.37 o
   3  -3   8       15.58       17.34      2.10 o
   4  -3   8       80.66      104.39      8.28 o
   5  -3   8        5.71        2.48      1.67 o
   6  -3   8        2.85        3.59      1.65 o
   7  -3   8        0.48        0.00      1.99 o
   8  -3   8       26.98       26.05      5.41 o
  -8  -2   8        0.01        7.02      6.03 o
  -7  -2   8        1.38        0.00      2.36 o
  -6  -2   8        0.93        1.93      3.81 o
  -5  -2   8        0.67        0.00      2.94 o
  -4  -2   8       44.62       39.91      5.35 o
  -3  -2   8      494.21      511.78     14.78 o
  -2  -2   8       57.57       45.20      2.62 o
  -1  -2   8       20.10       18.12      1.87 o
   0  -2   8        0.00        0.00      1.21 o
   1  -2   8       18.87       19.22      2.10 o
   2  -2   8       11.41        8.38      1.61 o
   3  -2   8        1.17        0.44      1.36 o
   4  -2   8      345.61      374.12     11.97 o
   5  -2   8     1974.30     2354.26     68.97 o
   6  -2   8       22.80       22.46      2.28 o
   7  -2   8       43.93       41.35      4.24 o
   8  -2   8        0.34        0.00      1.63 o
   9  -2   8        1.93        2.73      1.85 o
  -8  -1   8       35.41       37.01      7.03 o
  -7  -1   8       33.41       25.69      3.47 o
  -6  -1   8        0.85        3.32      2.34 o
  -5  -1   8       17.61       18.28      2.84 o
  -4  -1   8       31.29       33.51      9.57 o
  -3  -1   8      494.94      503.94     14.67 o
  -2  -1   8       25.43       21.91      2.05 o
  -1  -1   8        6.93        8.95      1.65 o
   0  -1   8      590.89      613.83     17.06 o
   1  -1   8        5.09        4.96      2.07 o
   2  -1   8       84.72       84.73      6.03 o
   3  -1   8       15.79       17.79      2.07 o
   4  -1   8        2.41        5.00      1.71 o
   5  -1   8     1304.26     1564.22     46.30 o
   6  -1   8       54.90       61.11      5.08 o
   7  -1   8       35.59       36.39      3.04 o
   8  -1   8       84.75       97.35      5.33 o
   9  -1   8       12.09        8.91      5.87 o
  -8   0   8        0.74        0.00      4.97 o
  -7   0   8        0.99        0.00      2.83 o
  -6   0   8        5.85        7.40      3.07 o
  -5   0   8       48.68       57.61      5.33 o
  -4   0   8       20.57       15.39      3.55 o
  -3   0   8       23.95       19.15      3.65 o
  -2   0   8       22.94       17.63      7.42 o
  -1   0   8       10.41        7.88      1.61 o
   0   0   8       71.70       78.92      5.78 o
   1   0   8      168.34      204.90      9.37 o
   2   0   8        8.42        8.91      1.64 o
   3   0   8        0.33        0.17      1.30 o
   4   0   8        5.12        5.07      1.36 o
   5   0   8       12.09       13.98      2.63 o
   6   0   8      356.13      409.92     15.20 o
   7   0   8       10.46        9.89      2.47 o
   8   0   8        8.50        9.27      2.47 o
   9   0   8        0.00        0.00      1.35 o
  -8   1   8        0.87        5.13      3.41 o
  -7   1   8       54.68       55.30      6.18 o
  -6   1   8        0.31        4.43      3.53 o
  -5   1   8       11.08       15.37      3.74 o
  -4   1   8       20.72       29.78      3.93 o
  -3   1   8       12.36       14.48      3.22 o
  -2   1   8      596.89      554.80     17.34 o
  -1   1   8        8.92        7.49      1.66 o
   0   1   8        2.77        0.89      1.51 o
   1   1   8      131.34      136.60      5.55 o
   2   1   8       50.39       48.29      3.02 o
   3   1   8       16.23       16.94      2.13 o
   4   1   8       34.54       27.37      1.99 o
   5   1   8       34.68       42.96      3.28 o
   6   1   8      262.30      289.56     17.01 o
   7   1   8       91.65       93.31      8.19 o
   8   1   8        0.03        0.00      1.26 o
   9   1   8       22.78       24.11      3.40 o
  -8   2   8       23.14       27.28      5.37 o
  -7   2   8       15.03       10.11      4.29 o
  -6   2   8       17.00       19.48      4.45 o
  -5   2   8        1.34        0.76      3.14 o
  -4   2   8        1.61        0.49      3.09 o
  -3   2   8       51.07       53.29      4.62 o
  -2   2   8      102.29       92.09      5.11 o
  -1   2   8      134.02      125.63      6.54 o
   0   2   8       12.47       14.03      1.78 o
   1   2   8       26.06       30.58      2.35 o
   2   2   8       14.68       17.99      1.95 o
   3   2   8        0.06        0.00      1.36 o
   4   2   8        2.11        2.94      1.75 o
   5   2   8       32.76       36.49      3.71 o
   6   2   8      430.33      456.79     17.06 o
   7   2   8        2.40        0.00      3.40 o
   8   2   8        0.14        0.00      1.41 o
   9   2   8       36.88       37.71      4.17 o
  -8   3   8       13.15       16.41      5.01 o
  -7   3   8       10.49       16.89      7.57 o
  -6   3   8        0.40        0.40      4.05 o
  -5   3   8        1.34        0.29      3.74 o
  -4   3   8        1.45        0.00      3.04 o
  -3   3   8      107.04      103.41      5.28 o
  -2   3   8      467.99      501.19     16.14 o
  -1   3   8      103.45      119.65      5.33 o
   0   3   8       12.32       10.28      2.20 o
   1   3   8      155.60      151.70      9.95 o
   2   3   8       18.75       17.37      2.11 o
   3   3   8        1.53        0.00      1.47 o
   4   3   8        7.51        4.84      1.85 o
   5   3   8        1.08        0.00      1.75 o
   6   3   8        1.14        0.12      1.63 o
   7   3   8        2.63        1.08      1.71 o
   8   3   8        7.82        4.71      1.85 o
   9   3   8        2.08        2.78      2.78 o
  -7   4   8       33.32       29.26      6.24 o
  -6   4   8        0.65        0.00      4.25 o
  -5   4   8       32.17       45.79      6.57 o
  -4   4   8        0.97        0.00      3.97 o
  -3   4   8        1.12        2.15      5.25 o
  -2   4   8        1.96        5.03      1.96 o
  -1   4   8      111.98      125.22      8.89 o
   0   4   8       98.38      102.49      5.03 o
   1   4   8        2.15        2.33      2.95 o
   2   4   8      105.03      118.57      5.34 o
   3   4   8       15.10       15.80      2.37 o
   4   4   8        7.27        9.92      2.32 o
   5   4   8       11.39       10.71      2.32 o
   6   4   8       51.53       41.63      9.89 o
   7   4   8       64.64       61.33      4.26 o
   8   4   8        1.14        0.39      1.63 o
   9   4   8        3.43        0.00      2.47 o
  -7   5   8       14.27        7.91      5.66 o
  -6   5   8        3.33        9.87      5.52 o
  -5   5   8       39.59       39.09      6.64 o
  -4   5   8        5.19        3.89      2.20 o
  -3   5   8       35.09       32.61      3.12 o
  -2   5   8        5.52        4.16      2.32 o
  -1   5   8        0.67        0.70      2.00 o
   0   5   8        0.22        1.89      3.56 o
   1   5   8      950.83      998.05     30.38 o
   2   5   8      136.93      125.37      5.50 o
   3   5   8       26.17       29.78      3.12 o
   4   5   8       10.57       12.47      4.48 o
   5   5   8        2.64        1.07      1.85 o
   6   5   8       39.03       45.42      3.78 o
   7   5   8      127.63      126.12     12.99 o
   8   5   8       69.11       49.46      4.95 o
  -6   6   8       11.86        1.60      7.26 o
  -5   6   8        1.04        3.00      5.88 o
  -4   6   8       65.59       56.28      8.45 o
  -3   6   8        3.51        0.86      2.43 o
  -2   6   8        2.88        2.28      5.58 o
  -1   6   8      327.15      374.64     13.62 o
   0   6   8       23.82       28.28      3.75 o
   1   6   8        0.76        4.47      2.66 o
   2   6   8      519.82      542.58     17.39 o
   3   6   8        5.04        0.70      2.07 o
   4   6   8        1.53        1.39      1.97 o
   5   6   8        9.94       12.10      2.29 o
   6   6   8        3.93        1.96      1.93 o
   7   6   8        0.96        0.00      1.85 o
   8   6   8       21.64       18.54      4.02 o
  -5   7   8       15.25       10.66      7.42 o
  -4   7   8       16.99       19.30      3.39 o
  -3   7   8      133.43      137.00     15.29 o
  -2   7   8        6.89        1.79      3.48 o
  -1   7   8        5.27       11.82      3.04 o
   0   7   8       40.08       42.73      3.74 o
   1   7   8       30.86       37.95      3.67 o
   2   7   8      203.23      239.27      9.31 o
   3   7   8        1.17        2.33      2.37 o
   4   7   8        0.04        0.00      1.97 o
   5   7   8        5.19        2.40      2.32 o
   6   7   8        3.68        2.07      2.07 o
   7   7   8        0.76        0.00      3.09 o
  -4   8   8        9.53        2.86      5.41 o
  -3   8   8       35.93       36.57     11.90 o
  -2   8   8        0.86        0.00      2.51 o
  -1   8   8        1.79        0.00      2.93 o
   0   8   8       32.99       33.69      6.27 o
   1   8   8      100.91      111.40      7.60 o
   2   8   8        1.10        0.00      2.15 o
   3   8   8       42.75       36.52      6.95 o
   4   8   8        0.41        0.00      2.07 o
   5   8   8        0.17        0.00      2.78 o
   6   8   8        5.29        7.83      2.60 o
  -2   9   8        0.00        0.00      2.51 o
  -1   9   8        0.21        2.76      2.74 o
   0   9   8       69.40       94.26      6.55 o
   1   9   8        1.24        0.00      2.45 o
   2   9   8        6.73       12.69      5.19 o
   3   9   8        0.74        0.00      2.51 o
   4   9   8        0.04        2.43      2.59 o
   5   9   8       29.33       46.14      4.64 o
   1  10   8        5.48        4.88      4.09 o
   2  10   8        0.00        0.02      2.62 o
  -3  -8   9        0.58        0.93      1.77 o
  -2  -8   9        0.65        0.74      1.68 o
  -1  -8   9       15.72       12.94      2.26 o
   0  -8   9        0.10        0.95      1.72 o
   1  -8   9        0.92        0.00      2.49 o
   2  -8   9        1.46        1.69      2.08 o
  -4  -7   9        7.68        7.97      2.32 o
  -3  -7   9        0.20        1.20      1.47 o
  -2  -7   9        4.50        4.65      1.72 o
  -1  -7   9       44.92       42.62      3.12 o
   0  -7   9        1.84        2.15      1.64 o
   1  -7   9       20.01       22.96      2.60 o
   2  -7   9        4.42        3.14      1.90 o
   3  -7   9       54.24       57.43      4.21 o
   4  -7   9        0.18        0.00      1.85 o
  -5  -6   9       13.14       13.00      2.92 o
  -4  -6   9       11.33        6.94      1.52 o
  -3  -6   9        0.01        0.00      1.14 o
  -2  -6   9        2.37        3.01      1.77 o
  -1  -6   9       20.40       33.67      4.45 o
   0  -6   9      163.95      150.99      6.02 o
   1  -6   9       13.66       12.69      1.95 o
   2  -6   9        2.70        2.70      1.41 o
   3  -6   9        0.03        1.64      1.61 o
   4  -6   9       20.95       18.92      3.84 o
   5  -6   9        5.76        4.62      1.99 o
  -6  -5   9       21.55       31.15      5.72 o
  -5  -5   9      362.78      414.87     14.69 o
  -4  -5   9       90.72       91.70      8.27 o
  -3  -5   9       15.30       18.81      1.86 o
  -2  -5   9        0.90        1.48      1.26 o
  -1  -5   9        3.43        4.63      1.32 o
   0  -5   9      107.86      115.54      7.63 o
   1  -5   9        6.32        7.35      1.65 o
   2  -5   9       46.41       48.95      3.25 o
   3  -5   9       35.56       32.30      2.77 o
   4  -5   9        1.54        2.66      1.72 o
   5  -5   9        2.42        4.71      1.71 o
   6  -5   9       19.53       22.13      2.74 o
  -7  -4   9        0.28        1.63      3.93 o
  -6  -4   9        0.40        0.00      3.86 o
  -5  -4   9        0.19        2.48      1.86 o
  -4  -4   9       19.72       13.79      1.78 o
  -3  -4   9       21.55       16.32      1.85 o
  -2  -4   9        2.55        2.47      1.29 o
  -1  -4   9        6.31        7.38      1.28 o
   0  -4   9        2.87        2.24      1.20 o
   1  -4   9        6.30        5.05      1.53 o
   2  -4   9       73.92       83.75      4.27 o
   3  -4   9       20.61       25.57      2.71 o
   4  -4   9       22.20       17.11      2.60 o
   5  -4   9       23.90       22.33      3.81 o
   6  -4   9        1.33        0.00      1.87 o
   7  -4   9       14.34       12.18      2.33 o
  -7  -3   9        0.18        0.00      4.80 o
  -6  -3   9        0.03        0.00      2.16 o
  -5  -3   9        1.02        1.65      2.45 o
  -4  -3   9      373.37      415.76     12.37 o
  -3  -3   9       43.83       48.77      3.88 o
  -2  -3   9       21.84       24.60      2.11 o
  -1  -3   9        1.18        1.10      1.36 o
   0  -3   9       12.64       13.88      1.58 o
   1  -3   9        8.60        5.45      1.52 o
   2  -3   9        7.84        7.76      1.66 o
   3  -3   9       41.91       45.57      2.86 o
   4  -3   9      173.13      179.58      6.89 o
   5  -3   9       79.24       87.62      4.56 o
   6  -3   9        1.67        0.53      1.57 o
   7  -3   9        0.01        0.00      1.55 o
  -7  -2   9        1.96        3.09      7.42 o
  -6  -2   9        1.06        0.00      2.53 o
  -5  -2   9        3.35        1.61      2.55 o
  -4  -2   9      105.71       96.76      4.25 o
  -3  -2   9      232.70      259.83      8.44 o
  -2  -2   9       18.52       17.56      1.91 o
  -1  -2   9       68.07       64.55      3.93 o
   0  -2   9       14.47       15.71      2.72 o
   1  -2   9       10.26       11.35      1.72 o
   2  -2   9      132.72      124.16      7.10 o
   3  -2   9        0.07        2.53      1.76 o
   4  -2   9        2.52        4.33      1.61 o
   5  -2   9      558.63      635.26     19.77 o
   6  -2   9        2.05        3.92      1.63 o
   7  -2   9        4.61        6.15      1.93 o
   8  -2   9        0.05        1.14      2.94 o
  -7  -1   9        0.53        2.79      3.03 o
  -6  -1   9        0.54        0.65      2.58 o
  -5  -1   9        5.62        2.71      2.60 o
  -4  -1   9       18.69       17.79      1.98 o
  -3  -1   9      142.87      131.25      6.43 o
  -2  -1   9       10.15        6.99      2.27 o
  -1  -1   9       49.80       47.66      3.97 o
   0  -1   9      322.87      329.42      9.93 o
   1  -1   9       14.85       13.65      1.95 o
   2  -1   9        3.78        0.39      1.87 o
   3  -1   9        4.62        6.60      1.85 o
   4  -1   9       36.13       39.74      4.04 o
   5  -1   9       86.58      105.09      4.82 o
   6  -1   9       32.23       31.64      2.66 o
   7  -1   9       13.87       12.86      2.15 o
   8  -1   9        3.31        2.68      1.85 o
  -7   0   9        0.39        0.00      2.75 o
  -6   0   9        0.81        0.00      3.11 o
  -5   0   9       20.93       25.60      4.29 o
  -4   0   9        0.20        1.13      2.94 o
  -3   0   9       69.54       66.51      4.04 o
  -2   0   9       64.43       59.84      5.37 o
  -1   0   9        1.15        0.00      2.42 o
   0   0   9       16.72       16.74      2.08 o
   1   0   9      265.63      285.67      9.66 o
   2   0   9       18.87       17.35      1.95 o
   3   0   9        0.64        1.08      1.64 o
   4   0   9        3.06        5.80      1.46 o
   5   0   9      294.60      332.38     10.78 o
   6   0   9       21.63       25.34      4.02 o
   7   0   9        1.07        0.00      2.16 o
   8   0   9       55.05       59.73      3.92 o
  -7   1   9       15.84        6.67      3.84 o
  -6   1   9        0.10        0.00      3.29 o
  -5   1   9       58.30       65.08      6.08 o
  -4   1   9      141.97      165.74     14.69 o
  -3   1   9       62.10       71.37      5.89 o
  -2   1   9      674.04      688.30     21.49 o
  -1   1   9        2.11        4.04      1.62 o
   0   1   9        2.93        2.87      2.64 o
   1   1   9        3.02        2.08      1.84 o
   2   1   9        1.04        0.14      1.44 o
   3   1   9       56.63       65.63      3.59 o
   4   1   9       14.70       17.66      3.73 o
   5   1   9      188.36      195.67      8.40 o
   6   1   9       72.57       50.69      4.95 o
   7   1   9       18.32       20.54      8.50 o
   8   1   9       24.95       26.63      8.50 o
  -7   2   9       23.20       18.60      6.49 o
  -6   2   9        1.73        0.00      4.02 o
  -5   2   9        0.12        0.00      3.18 o
  -4   2   9        0.01        0.00      2.90 o
  -3   2   9       89.35      100.26      4.79 o
  -2   2   9      177.77      212.76      8.03 o
  -1   2   9        3.68        2.17      1.68 o
   0   2   9       11.57        8.79      1.95 o
   1   2   9        4.23        4.11      1.94 o
   2   2   9        0.37        1.83      1.60 o
   3   2   9       26.00       15.78      2.04 o
   4   2   9       28.87       27.90      2.82 o
   5   2   9        0.02        0.00      1.63 o
   6   2   9       38.47       34.72      3.06 o
   7   2   9       29.27       23.73      2.73 o
   8   2   9        5.41        3.18      1.85 o
  -7   3   9        1.16        0.00      4.02 o
  -6   3   9       10.69        7.38      4.40 o
  -5   3   9        1.84        0.31      3.50 o
  -4   3   9        5.02        5.40      1.88 o
  -3   3   9       33.71       36.69      4.68 o
  -2   3   9       44.46       50.83      3.44 o
  -1   3   9        0.09        0.00      1.64 o
   0   3   9       15.19       12.95      2.08 o
   1   3   9        2.66        0.00      1.55 o
   2   3   9       28.62       26.73      2.49 o
   3   3   9       35.44       28.29      2.63 o
   4   3   9        2.48        1.24      1.85 o
   5   3   9        1.85        2.04      5.41 o
   6   3   9      174.30      180.40     15.77 o
   7   3   9       11.35       11.59      4.17 o
   8   3   9        5.09        5.73      1.93 o
  -6   4   9       87.31       91.83     13.45 o
  -5   4   9        9.09       17.31      4.85 o
  -4   4   9        2.11        0.94      1.88 o
  -3   4   9       23.05       21.17      3.02 o
  -2   4   9        0.57        1.91      1.78 o
  -1   4   9      456.06      492.89     27.80 o
   0   4   9       88.28      111.06      5.52 o
   1   4   9        8.69        5.07      2.11 o
   2   4   9        0.19        0.00      1.65 o
   3   4   9        0.18        0.00      1.79 o
   4   4   9        1.41        0.46      1.97 o
   5   4   9      126.03      143.39     13.29 o
   6   4   9      133.74      117.66      6.45 o
   7   4   9       74.97       75.68      8.19 o
   8   4   9       39.91       37.76     13.14 o
  -6   5   9       36.01       35.44      9.74 o
  -5   5   9        9.31        9.71      4.73 o
  -4   5   9       12.46       11.87      2.39 o
  -3   5   9        5.37        4.56      2.07 o
  -2   5   9       21.83       19.13      2.82 o
  -1   5   9       47.72       52.53      5.53 o
   0   5   9      381.55      404.56     13.69 o
   1   5   9      419.10      457.23     14.89 o
   2   5   9       35.44       41.15      3.23 o
   3   5   9       60.57       63.59      3.86 o
   4   5   9        8.58       11.37      2.51 o
   5   5   9        6.24        6.18      2.19 o
   6   5   9        6.39        3.74      2.78 o
   7   5   9        1.04        4.97      2.29 o
   8   5   9       18.33       17.31      3.71 o
  -5   6   9        0.28        0.00      5.05 o
  -4   6   9        5.67        4.51      2.74 o
  -3   6   9       21.88       22.17      3.17 o
  -2   6   9       25.11       29.00      4.53 o
  -1   6   9       26.06       21.89      2.89 o
   0   6   9        1.58        0.00      2.11 o
   1   6   9       80.44       92.69      5.33 o
   2   6   9      234.06      241.01      8.94 o
   3   6   9       22.70       23.89      3.04 o
   4   6   9       18.67       24.96      3.04 o
   5   6   9        7.96        9.37      2.51 o
   6   6   9        4.40        5.17      2.29 o
   7   6   9       16.21       17.88      6.18 o
  -4   7   9       23.04       18.59      3.78 o
  -3   7   9       73.49       59.60     14.66 o
  -2   7   9        6.75        1.59      2.96 o
  -1   7   9        0.86        0.00      3.32 o
   0   7   9       59.02       76.82      8.85 o
   1   7   9        3.43        0.82      2.28 o
   2   7   9       22.94       26.22      2.98 o
   3   7   9        0.55        1.65      2.15 o
   4   7   9       12.55       11.62      2.80 o
   5   7   9       11.90       17.78      3.12 o
   6   7   9        2.48        6.12      2.60 o
  -3   8   9        5.02        1.58      3.04 o
  -2   8   9        8.23        4.29      2.88 o
  -1   8   9        3.20        0.72      2.65 o
   0   8   9        0.90        0.44      2.67 o
   1   8   9        6.28        6.68      3.45 o
   2   8   9       32.17       48.31      4.20 o
   3   8   9        8.56        7.55      4.17 o
   4   8   9        2.47        3.29      2.37 o
   5   8   9       69.24       91.05      9.89 o
   0   9   9       48.38       59.33      9.69 o
   1   9   9        2.97        5.29      2.98 o
   2   9   9        0.27        0.38      2.45 o
   3   9   9        0.11        1.14      2.67 o
  -2  -7  10        0.38        1.90      3.29 o
  -1  -7  10        4.08        7.04      2.05 o
   0  -7  10        0.08        0.00      1.70 o
   1  -7  10        2.77        6.37      2.81 o
   2  -7  10        0.59        0.00      1.75 o
  -4  -6  10        2.21        2.15      1.50 o
  -3  -6  10        0.24        0.00      1.24 o
  -2  -6  10        0.35        0.00      1.52 o
  -1  -6  10       11.65       10.97      1.85 o
   0  -6  10        0.73        0.48      1.65 o
   1  -6  10        4.34        3.59      1.72 o
   2  -6  10        1.09        0.97      1.60 o
   3  -6  10        0.78        0.27      1.64 o
   4  -6  10        5.70        8.57      2.68 o
  -5  -5  10       14.06       16.57      2.88 o
  -4  -5  10       28.35       26.99      2.20 o
  -3  -5  10        3.94        4.36      1.49 o
  -2  -5  10        0.49        1.38      1.26 o
  -1  -5  10        1.56        0.87      1.26 o
   0  -5  10       36.19       34.00      2.62 o
   1  -5  10       52.38       57.50      3.40 o
   2  -5  10       20.68       20.24      2.88 o
   3  -5  10        3.06        2.17      1.82 o
   4  -5  10        2.64        0.00      1.55 o
   5  -5  10       27.68       32.92      4.77 o
  -6  -4  10        6.21        7.66      4.16 o
  -5  -4  10       13.72        9.90      2.62 o
  -4  -4  10      187.58      181.68      6.44 o
  -3  -4  10        6.52        7.24      1.59 o
  -2  -4  10        0.01        0.49      1.37 o
  -1  -4  10        1.11        0.98      1.20 o
   0  -4  10        0.97        1.77      1.26 o
   1  -4  10       10.12        8.06      1.86 o
   2  -4  10        7.93        6.78      1.84 o
   3  -4  10      154.50      175.15      7.03 o
   4  -4  10        2.84        2.13      2.32 o
   5  -4  10        6.61        6.83      1.84 o
   6  -4  10        1.23        1.88      1.96 o
  -6  -3  10       26.68       36.23      8.03 o
  -5  -3  10        5.48        0.86      2.53 o
  -4  -3  10       41.96       35.24      2.58 o
  -3  -3  10        0.21        1.50      1.92 o
  -2  -3  10       14.09       10.13      1.80 o
  -1  -3  10        2.40        0.00      1.43 o
   0  -3  10       12.31       13.93      1.74 o
   1  -3  10       27.09       22.04      2.20 o
   2  -3  10        5.12        4.36      2.07 o
   3  -3  10       11.54       15.54      1.95 o
   4  -3  10      165.18      174.92      6.81 o
   5  -3  10        7.04        4.41      1.78 o
   6  -3  10        3.42        4.57      1.82 o
  -6  -2  10        6.86        3.96      2.81 o
  -5  -2  10        9.82        7.17      6.40 o
  -4  -2  10       46.84       36.85      2.55 o
  -3  -2  10       47.80       45.38      2.95 o
  -2  -2  10        2.55        4.16      1.61 o
  -1  -2  10       72.12       65.07      4.77 o
   0  -2  10        9.34        9.32      1.71 o
   1  -2  10       96.17       87.30      4.42 o
   2  -2  10       18.61       16.55      1.88 o
   3  -2  10       36.64       37.09      3.35 o
   4  -2  10      311.54      343.92     11.36 o
   5  -2  10        6.43        8.28      2.02 o
   6  -2  10        0.14        0.31      1.62 o
   7  -2  10       40.32       48.97      4.64 o
  -6  -1  10        3.86        1.56      3.16 o
  -5  -1  10        7.40        4.30      3.21 o
  -4  -1  10       14.08       12.95      2.13 o
  -3  -1  10        0.16        0.00      1.82 o
  -2  -1  10        1.99        0.25      1.64 o
  -1  -1  10       69.14       70.33      3.82 o
   0  -1  10        0.93        0.00      1.58 o
   1  -1  10        2.81        1.69      1.72 o
   2  -1  10        3.99        2.06      1.54 o
   3  -1  10        0.32        0.00      1.36 o
   4  -1  10        1.01        1.27      1.76 o
   5  -1  10      225.18      246.51      8.75 o
   6  -1  10       73.42       84.88      4.66 o
   7  -1  10        0.34        0.00      1.77 o
  -6   0  10        3.30        0.67      2.86 o
  -5   0  10       11.72        9.81      3.92 o
  -4   0  10        9.23        9.23      1.99 o
  -3   0  10      298.21      307.61     11.12 o
  -2   0  10       23.29       20.66      2.47 o
  -1   0  10       26.75       26.55      6.95 o
   0   0  10       26.26       27.99      3.32 o
   1   0  10       13.48       14.40      3.86 o
   2   0  10       11.31        6.80      1.82 o
   3   0  10       30.22       26.82      2.35 o
   4   0  10       12.65       12.07      3.40 o
   5   0  10       17.92       18.75      2.73 o
   6   0  10       21.67       21.32      4.02 o
   7   0  10        1.79        1.24      2.47 o
  -6   1  10        0.66        0.00      6.03 o
  -5   1  10       55.92       68.82      6.69 o
  -4   1  10        8.83        9.97      2.42 o
  -3   1  10       30.04       24.29      4.29 o
  -2   1  10      149.21      160.80      6.85 o
  -1   1  10       74.78       77.60      4.39 o
   0   1  10       16.88       15.34      2.28 o
   1   1  10        0.44        0.33      1.68 o
   2   1  10        5.12        3.36      1.76 o
   3   1  10       42.90       36.47      2.66 o
   4   1  10        9.48        8.56      1.66 o
   5   1  10       59.04       48.38      3.00 o
   6   1  10       25.44       30.84      2.90 o
   7   1  10        0.15        0.00      1.75 o
   8   1  10        7.13       12.98      3.09 o
  -6   2  10        1.55        0.31      4.15 o
  -5   2  10       12.24       19.56      4.67 o
  -4   2  10        3.87        3.54      4.64 o
  -3   2  10       68.76       69.97      5.95 o
  -2   2  10        0.67        0.00      1.87 o
  -1   2  10        4.74        7.36      2.17 o
   0   2  10       60.09       60.61      3.79 o
   1   2  10        8.40        3.09      2.33 o
   2   2  10       13.39        9.11      2.30 o
   3   2  10       10.61        8.94      1.90 o
   4   2  10        1.07        1.24      1.52 o
   5   2  10        8.46        5.61      2.07 o
   6   2  10       15.93       16.80      3.40 o
   7   2  10       81.28       91.98      5.35 o
   8   2  10        8.33        9.24      2.29 o
  -6   3  10        3.03        0.06      5.41 o
  -5   3  10        0.10        0.00      3.53 o
  -4   3  10        2.94        1.31      3.40 o
  -3   3  10        0.07        0.00      1.80 o
  -2   3  10      180.41      197.92      7.95 o
  -1   3  10      378.06      468.46     15.54 o
   0   3  10       10.19        8.38      2.24 o
   1   3  10        0.01        0.00      2.05 o
   2   3  10       21.60       23.89      3.47 o
   3   3  10        0.02        0.00      1.62 o
   4   3  10        1.65        1.33      1.85 o
   5   3  10       58.20       59.00      4.44 o
   6   3  10       25.07       20.95      3.25 o
   7   3  10        0.04        0.20      4.48 o
  -5   4  10        0.27        0.29      4.16 o
  -4   4  10        1.85        0.00      6.80 o
  -3   4  10       14.14       10.50      2.99 o
  -2   4  10       11.86       14.46      2.25 o
  -1   4  10       63.11       78.06     10.68 o
   0   4  10      542.86      662.58     26.98 o
   1   4  10        1.20        0.70      1.87 o
   2   4  10       15.47       21.75      2.60 o
   3   4  10        6.52        6.84      2.05 o
   4   4  10       34.64       35.54      3.56 o
   5   4  10       31.64       19.54      2.82 o
   6   4  10       50.64       50.39     10.82 o
   7   4  10        3.29        3.09      2.19 o
  -5   5  10       53.82       60.42     12.52 o
  -4   5  10        4.67        2.08      8.96 o
  -3   5  10        1.22        0.00      2.10 o
  -2   5  10        3.21        0.24      2.16 o
  -1   5  10        0.17        1.07      2.07 o
   0   5  10       89.95      113.75     13.41 o
   1   5  10       94.18      103.07      5.46 o
   2   5  10        7.79        4.51      2.08 o
   3   5  10        9.07        6.13      2.05 o
   4   5  10        4.36        1.90      2.15 o
   5   5  10        4.78       11.64      2.84 o
   6   5  10       33.35       28.60      3.19 o
   7   5  10        1.95        0.85      2.32 o
  -4   6  10       23.37       25.34      5.94 o
  -3   6  10        8.02        7.81      3.33 o
  -2   6  10       15.04       16.25      3.05 o
  -1   6  10       35.55       38.87      3.71 o
   0   6  10       60.80       79.07      5.15 o
   1   6  10      160.30      173.13      7.47 o
   2   6  10       22.97       27.32      3.00 o
   3   6  10        0.66        0.00      1.97 o
   4   6  10        0.70        0.93      2.07 o
   5   6  10        0.18        0.00      2.07 o
   6   6  10        0.08        0.00      2.07 o
  -3   7  10        1.87       15.08     13.90 o
  -2   7  10        3.35        0.62      2.47 o
  -1   7  10        1.29        6.58      2.44 o
   0   7  10      149.92      167.84      7.73 o
   1   7  10        2.09        1.35      2.65 o
   2   7  10        1.75        0.00      1.87 o
   3   7  10        0.65        0.00      2.45 o
   4   7  10        6.78        5.04      2.51 o
   5   7  10        0.50        1.70      2.40 o
  -1   8  10        4.36        4.24      2.63 o
   0   8  10        4.38        4.53      2.51 o
   1   8  10        3.32        1.90      2.44 o
   2   8  10        1.41        0.00      2.32 o
   3   8  10        1.97        0.00      2.45 o
  -1  -6  11       45.18       47.11      4.69 o
   0  -6  11       18.64       22.87      3.57 o
   1  -6  11       17.02       18.63      3.11 o
  -3  -5  11        6.03        6.21      1.69 o
  -2  -5  11        2.75        1.91      1.45 o
  -1  -5  11        0.02        1.08      1.30 o
   0  -5  11        1.79        0.68      1.49 o
   1  -5  11        4.50        2.55      1.65 o
   2  -5  11        4.11        4.60      1.72 o
   3  -5  11        0.55        2.72      1.70 o
  -4  -4  11        2.61        0.56      2.11 o
  -3  -4  11        4.65        4.52      1.67 o
  -2  -4  11        5.46        4.46      1.62 o
  -1  -4  11        0.00        0.00      1.28 o
   0  -4  11       14.85       14.12      1.71 o
   1  -4  11        8.23        6.21      2.54 o
   2  -4  11        0.04        4.18      3.31 o
   3  -4  11       57.88       57.01      6.81 o
   4  -4  11       23.00       26.78      2.70 o
  -5  -3  11        0.83        3.62      2.80 o
  -4  -3  11        0.11        2.38      2.33 o
  -3  -3  11        0.01        1.94      1.83 o
  -2  -3  11        7.47        8.09      1.77 o
  -1  -3  11        5.35        3.41      1.62 o
   0  -3  11        0.85        0.46      1.36 o
   1  -3  11       96.56       98.92      4.68 o
   2  -3  11        3.77        2.88      1.66 o
   3  -3  11      133.94      153.74      6.26 o
   4  -3  11      406.60      443.43     14.43 o
   5  -3  11       23.91       33.16      5.12 o
  -5  -2  11        1.68        0.00      2.88 o
  -4  -2  11        6.32        5.22      2.80 o
  -3  -2  11        0.00        1.92      2.45 o
  -2  -2  11        6.28        4.14      2.04 o
  -1  -2  11      120.17      119.08      5.13 o
   0  -2  11        0.10        0.00      1.52 o
   1  -2  11        0.02        3.14      2.54 o
   2  -2  11        0.18        0.00      1.54 o
   3  -2  11        0.30        0.30      2.70 o
   4  -2  11        2.11        3.99      1.81 o
   5  -2  11       18.56       20.04      2.90 o
   6  -2  11       12.28        9.92      3.71 o
  -5  -1  11        1.55        0.00      3.58 o
  -4  -1  11        0.85        0.00      3.02 o
  -3  -1  11        3.93        0.82      1.90 o
  -2  -1  11        0.34        0.00      1.65 o
  -1  -1  11        2.48        3.10      1.87 o
   0  -1  11       47.99       38.07      3.18 o
   1  -1  11       28.23       22.39      2.41 o
   2  -1  11       41.17       42.15      3.07 o
   3  -1  11       28.40       21.75      2.26 o
   4  -1  11        0.00        0.97      1.77 o
   5  -1  11       58.18       56.98      3.61 o
   6  -1  11       11.04       11.65      2.37 o
  -5   0  11        3.56        1.35      6.00 o
  -4   0  11        2.11        1.67      3.32 o
  -3   0  11       47.55       43.04      4.62 o
  -2   0  11        0.05        0.00      1.78 o
  -1   0  11        0.36        1.60      1.84 o
   0   0  11       25.49       21.74      3.37 o
   1   0  11        3.75        5.68      2.51 o
   2   0  11       65.91       49.23      4.79 o
   3   0  11        0.00        0.46      1.97 o
   4   0  11        1.93        1.70      2.63 o
   5   0  11        0.05        0.00      2.06 o
   6   0  11        0.03        0.00      2.47 o
  -5   1  11        0.13        0.00      3.39 o
  -4   1  11        6.96        9.07      3.81 o
  -3   1  11       48.83       61.59     12.05 o
  -2   1  11       23.59       24.14      4.29 o
  -1   1  11        0.03        0.00      2.68 o
   0   1  11        1.62        0.00      1.81 o
   1   1  11        1.16        0.14      1.78 o
   2   1  11       15.23       13.17      2.18 o
   3   1  11       10.47        9.23      1.95 o
   4   1  11        4.95        5.52      1.74 o
   5   1  11        0.02        0.51      1.85 o
   6   1  11       36.23       35.02      3.26 o
  -5   2  11        0.18        0.00      3.56 o
  -4   2  11       30.44       35.61      5.43 o
  -3   2  11        0.33        0.00      2.02 o
  -2   2  11       15.63       19.62      2.88 o
  -1   2  11        0.08        0.00      1.84 o
   0   2  11        1.46        0.00      1.92 o
   1   2  11        0.04        0.00      1.75 o
   2   2  11       15.58       11.52      2.26 o
   3   2  11        3.99        4.53      1.95 o
   4   2  11       33.61       32.10      2.66 o
   5   2  11       19.98       15.47      4.48 o
   6   2  11       13.80       14.21      2.51 o
  -5   3  11        2.51        2.19      4.79 o
  -4   3  11        6.64       14.39      4.74 o
  -3   3  11        0.08        0.00      2.01 o
  -2   3  11       95.78      105.27     10.53 o
  -1   3  11        5.30        5.79      2.26 o
   0   3  11        2.31        1.06      3.03 o
   1   3  11        5.03        1.58      2.11 o
   2   3  11        0.73        1.39      1.91 o
   3   3  11       21.32       21.12      2.57 o
   4   3  11      122.84      126.41      6.99 o
   5   3  11       40.57       28.38      3.34 o
   6   3  11        9.78        7.11      2.40 o
  -4   4  11       12.65        8.68      4.38 o
  -3   4  11        0.04        0.00      1.89 o
  -2   4  11       60.92       73.52      5.82 o
  -1   4  11      111.46      127.78      6.32 o
   0   4  11      148.63      167.93      7.30 o
   1   4  11        6.13        6.13      2.42 o
   2   4  11       12.51       12.53      2.56 o
   3   4  11        0.93        0.00      1.84 o
   4   4  11        7.88        5.59      2.37 o
   5   4  11        6.28        5.71      2.45 o
   6   4  11        5.02        2.62      2.29 o
  -3   5  11        4.08        0.51      2.19 o
  -2   5  11        0.25        0.00      2.54 o
  -1   5  11       29.22       36.08      4.32 o
   0   5  11       44.52       55.32      4.29 o
   1   5  11      128.87      141.49      6.84 o
   2   5  11        5.76        6.62      2.30 o
   3   5  11        9.18        7.05      2.45 o
   4   5  11       22.55       33.07      4.79 o
   5   5  11        9.36        8.65      2.62 o
  -2   6  11        0.06        0.00      3.84 o
  -1   6  11       49.65       47.64      4.01 o
   0   6  11        0.28        0.44      2.22 o
   1   6  11       21.40       19.31      2.91 o
   2   6  11        0.00        0.00      2.05 o
   3   6  11        5.58        7.11      3.71 o
   4   6  11        6.39        5.79      2.37 o
   0   7  11        0.18        0.00      3.06 o
   1   7  11        3.93        4.61      2.45 o
   2   7  11        5.40        6.24      4.33 o
  -1  -4  12        2.18        0.51      1.49 o
   0  -4  12       11.49        7.38      2.76 o
   1  -4  12        0.01        2.52      1.62 o
   2  -4  12       32.90       27.72      2.75 o
  -3  -3  12        7.62        7.25      2.05 o
  -2  -3  12       30.35       33.21      2.68 o
  -1  -3  12        2.64        0.53      2.05 o
   0  -3  12       18.35       14.65      1.83 o
   1  -3  12        1.77        2.39      1.77 o
   2  -3  12        6.83        4.21      1.84 o
   3  -3  12      129.43      146.08     11.84 o
  -3  -2  12        2.14        0.00      1.91 o
  -2  -2  12       19.23       20.11      2.43 o
  -1  -2  12        2.41        0.88      1.74 o
   0  -2  12        0.13        0.00      1.49 o
   1  -2  12        0.67        0.28      1.59 o
   2  -2  12        2.17        1.61      1.72 o
   3  -2  12        0.19        2.19      1.81 o
   4  -2  12       18.80       15.75      2.26 o
  -4  -1  12        0.04        0.00      3.14 o
  -3  -1  12        1.24        0.00      1.82 o
  -2  -1  12        1.68        0.11      1.86 o
  -1  -1  12       62.15       63.43      3.70 o
   0  -1  12        9.88        3.00      1.85 o
   1  -1  12       28.27       25.84      2.79 o
   2  -1  12       11.03        5.97      1.96 o
   3  -1  12       44.96       44.33      3.20 o
   4  -1  12        5.65        3.45      1.86 o
   5  -1  12        0.44        0.36      2.15 o
  -4   0  12       12.40       21.62      4.20 o
  -3   0  12        0.00        0.00      1.82 o
  -2   0  12        5.68        9.25      2.34 o
  -1   0  12        0.25        0.00      1.83 o
   0   0  12        0.01        0.00      1.72 o
   1   0  12        4.85        2.15      2.18 o
   2   0  12       32.31       31.98      3.72 o
   3   0  12        6.67        4.94      2.40 o
   4   0  12        0.50        0.00      2.78 o
   5   0  12       11.46       11.87      2.60 o
  -4   1  12        8.63        4.71      5.87 o
  -3   1  12        1.60        5.09      2.66 o
  -2   1  12        7.02       10.13      4.48 o
  -1   1  12        4.04        0.21      3.71 o
   0   1  12        3.10        1.76      4.79 o
   1   1  12        6.68        2.10      2.32 o
   2   1  12       14.53       10.84      2.76 o
   3   1  12       21.81       22.98      2.49 o
   4   1  12        2.38        0.00      2.07 o
   5   1  12        2.10        1.08      2.19 o
  -3   2  12        5.71        8.83      4.02 o
  -2   2  12       91.69      105.26      5.72 o
  -1   2  12        1.37        0.00      2.16 o
   0   2  12        0.07        0.00      1.83 o
   1   2  12        1.34        0.00      2.08 o
   2   2  12        6.98        5.56      2.19 o
   3   2  12       31.77       30.11      3.67 o
   4   2  12       44.80       44.19      4.16 o
   5   2  12        7.76        7.42      2.51 o
  -3   3  12        0.05        1.13      2.27 o
  -2   3  12        0.41        0.00      2.02 o
  -1   3  12      171.27      219.44      9.18 o
   0   3  12       11.97        9.71      2.62 o
   1   3  12        6.68        1.31      2.21 o
   2   3  12        0.86        0.00      1.95 o
   3   3  12       23.45       25.29      4.33 o
   4   3  12       59.40       66.31      5.05 o
   5   3  12        5.15        0.00      2.32 o
  -2   4  12        0.59        0.00      2.16 o
  -1   4  12      267.65      313.41     11.62 o
   0   4  12        5.76        6.21      2.42 o
   1   4  12       26.06       36.19      6.56 o
   2   4  12        7.83        4.65      2.92 o
   3   4  12        0.14        0.21      3.09 o
   4   4  12        0.03        0.00      2.16 o
  -1   5  12       12.27       14.33      2.87 o
   0   5  12       51.39       56.75      4.29 o
   1   5  12       49.17       43.62      5.45 o
   2   5  12        1.30        4.70      2.67 o
   3   5  12        4.95        8.42      2.67 o
   0  -1  13        4.42        4.99      2.11 o
   1  -1  13        2.40        0.00      1.78 o
   2  -1  13        0.61        0.00      1.90 o
  -1   0  13        1.04        0.00      2.12 o
   0   0  13        0.42        0.00      2.08 o
   1   0  13        0.99        0.93      3.28 o
   2   0  13        4.38        0.00      1.77 o
  -1   1  13       24.82       29.53      4.92 o
   0   1  13        0.00        0.00      3.04 o
   1   1  13        0.34        0.37      2.74 o
   2   1  13        1.20        0.00      2.62 o
   0   2  13        8.49        6.57      2.62 o
   1   2  13        0.96        0.00      2.05 o
   2   2  13        8.77        6.28      2.27 o
 
